# Supplementary material for: Gut microbiota, plasma metabolites, and osteoporosis: unraveling links via Mendelian randomization
Source: Front Microbiol. 2024 Jul 15;15:1433892. doi: 10.3389/fmicb.2024.1433892 (PMC11284117; doi:10.3389/fmicb.2024.1433892)
Supplement: Supplementary file 1 [file Table_1.xlsx]

## Sheet: Table description
Supplementary Table 1: The instrumental variables of gut microbiome
Supplementary Table 2: The instrumental variables of plasma metabolites
Supplementary Table 3: The results of MR analysis between gut microbiota on osteoporosis
Supplementary Table 4: Results of reverse MR analysis between gut microbiota on osteoporosis
Supplementary Table 5: The results of MR analysis between plasma metabolites on osteoporosis
Supplementary Table 6: The results of heterogeneity test between plasma metabolites on osteoporosis
Supplementary Table 7: The results of horizontal pleiotropy test between plasma metabolites on osteoporosis
Supplementary Table 8: Results of reverse MR analysis between plasma metabolites on osteoporosis
Supplementary Table 9: The results of MR analysis between gut microbiota on plasma metabolites
Supplementary Table 10: Candidate mediators between gut microbiota to osteoporosis
Supplementary Table 11: The results of MVMR analysis of gut microbiota and mediated plasma metabolites on osteoporosis
Supplementary Table 12: Results of circular heat map analysis of gut microbiota on osteoporosis (including results of sensitivity analysis)

## Sheet: Supplementary Table 1
SNP	effect_allele.exposure	other_allele.exposure	effect_allele.outcome	other_allele.outcome	beta.exposure	beta.outcome	chr.outcome	pos.outcome	pval.outcome	se.outcome	chr.exposure	pos.exposure	se.exposure	pval.exposure	samplesize.exposure	id.exposure	exposure	F.Statistics
rs10262702	T	C	T	C	0.0918017	0.043934	7	67425856	0.0751986	0.0246924	7	66890843	0.0194885	2.06072e-06	14306	ebi-a-GCST90017019	Gut microbiota abundance (genus Intestinimonas id.2062)	22.1894
rs11258178	A	G	A	G	0.0660742	0.0137811	10	13082513	0.398547	0.0163241	10	13124513	0.0134139	6.982e-07	14306	ebi-a-GCST90017019	Gut microbiota abundance (genus Intestinimonas id.2062)	24.2635
rs12226153	A	G	A	G	-0.151142	-0.0563246	11	94631127	0.418747	0.0696572	11	94364293	0.0306922	5.12165e-07	14306	ebi-a-GCST90017019	Gut microbiota abundance (genus Intestinimonas id.2062)	24.2501
rs17067892	C	T	C	T	0.107194	0.010552	8	3906018	0.714312	0.028825	8	3763540	0.0250013	6.37926e-06	14306	ebi-a-GCST90017019	Gut microbiota abundance (genus Intestinimonas id.2062)	18.383
rs1859797	G	A	G	A	0.060368	-0.0252329	7	21967685	0.123486	0.0163817	7	22007303	0.0131793	4.1223e-06	14306	ebi-a-GCST90017019	Gut microbiota abundance (genus Intestinimonas id.2062)	20.9811
rs2276760	A	G	A	G	-0.0685233	0.0218411	3	150903169	0.252695	0.0190948	3	150620956	0.0152546	7.84061e-06	14306	ebi-a-GCST90017019	Gut microbiota abundance (genus Intestinimonas id.2062)	20.1779
rs2731794	C	T	C	T	0.120632	-0.0145706	5	17209282	0.743747	0.0445724	5	17209391	0.0257529	1.91743e-06	14306	ebi-a-GCST90017019	Gut microbiota abundance (genus Intestinimonas id.2062)	21.9418
rs2930225	T	G	T	G	-0.0729524	-0.0108094	16	85294296	0.576851	0.0193721	16	85327902	0.0152948	1.34623e-06	14306	ebi-a-GCST90017019	Gut microbiota abundance (genus Intestinimonas id.2062)	22.7505
rs4113676	A	C	A	C	-0.218507	0.0303648	20	6238275	0.654064	0.0677597	20	6218922	0.0490152	7.41635e-06	14306	ebi-a-GCST90017019	Gut microbiota abundance (genus Intestinimonas id.2062)	19.8733
rs4784055	T	C	T	C	-0.175324	0.000940088	16	58784866	0.980058	0.0376094	16	58818770	0.038599	8.71806e-07	14306	ebi-a-GCST90017019	Gut microbiota abundance (genus Intestinimonas id.2062)	20.6315
rs62240188	G	A	G	A	0.130074	-0.0194588	3	10569458	0.490758	0.0282378	3	10611142	0.0267179	2.20308e-06	14306	ebi-a-GCST90017019	Gut microbiota abundance (genus Intestinimonas id.2062)	23.7015
rs6934519	C	T	C	T	0.0692373	-0.0218466	6	66490909	0.240462	0.0186113	6	67200802	0.0151154	8.56959e-06	14306	ebi-a-GCST90017019	Gut microbiota abundance (genus Intestinimonas id.2062)	20.9817
rs716604	A	G	A	G	0.0818068	0.0160293	2	6373956	0.406646	0.0193168	2	6514088	0.0165992	8.56624e-07	14306	ebi-a-GCST90017019	Gut microbiota abundance (genus Intestinimonas id.2062)	24.2887
rs7170984	T	C	T	C	-0.0658116	0.0166299	15	93276506	0.358681	0.0181176	15	93819735	0.0140767	2.98353e-06	14306	ebi-a-GCST90017019	Gut microbiota abundance (genus Intestinimonas id.2062)	21.8576
rs72982915	C	T	C	T	0.183158	0.0137409	2	140140519	0.698601	0.0354869	2	140898088	0.0402743	4.91157e-06	14306	ebi-a-GCST90017019	Gut microbiota abundance (genus Intestinimonas id.2062)	20.6822
rs9823439	C	T	C	T	0.0581947	0.0246275	3	17146010	0.132946	0.0163901	3	17187502	0.0131455	9.85871e-06	14306	ebi-a-GCST90017019	Gut microbiota abundance (genus Intestinimonas id.2062)	19.598
rs10028567	C	T	C	T	-0.0934027	-0.0659386	4	52791410	0.00924294	0.0253324	4	53657577	0.0190343	3.72495e-06	14306	ebi-a-GCST90016952	Gut microbiota abundance (family Streptococcaceae id.1850)	24.0794
rs11110281	T	C	T	C	-0.130554	-0.0337969	12	100190236	0.374603	0.0380645	12	100584014	0.0225943	1.40136e-08	14306	ebi-a-GCST90016952	Gut microbiota abundance (family Streptococcaceae id.1850)	33.3874
rs16950051	A	G	A	G	0.107008	0.0881518	12	120291702	0.00673442	0.0325319	12	120729505	0.0236973	5.33814e-06	14306	ebi-a-GCST90016952	Gut microbiota abundance (family Streptococcaceae id.1850)	20.3908
rs2370083	G	T	G	T	-0.0842751	0.0114427	14	97060413	0.731508	0.0333488	14	97526750	0.0184509	4.25667e-06	14306	ebi-a-GCST90016952	Gut microbiota abundance (family Streptococcaceae id.1850)	20.8624
rs2952251	G	A	G	A	0.0639298	0.0164842	8	10285654	0.398191	0.0195112	8	10143164	0.0126525	3.72237e-07	14306	ebi-a-GCST90016952	Gut microbiota abundance (family Streptococcaceae id.1850)	25.5302
rs35344081	G	A	G	A	0.0609349	0.018636	16	941253	0.312594	0.0184553	16	991253	0.0129703	2.63846e-06	14306	ebi-a-GCST90016952	Gut microbiota abundance (family Streptococcaceae id.1850)	22.0715
rs4968759	A	G	A	G	-0.0544035	0.0412483	17	63220659	0.011259	0.0162744	17	61298020	0.0111271	8.91887e-07	14306	ebi-a-GCST90016952	Gut microbiota abundance (family Streptococcaceae id.1850)	23.9051
rs57646748	G	A	G	A	-0.088021	-0.021971	4	37451236	0.603469	0.0422992	4	37452858	0.019876	7.88352e-06	14306	ebi-a-GCST90016952	Gut microbiota abundance (family Streptococcaceae id.1850)	19.6117
rs6806351	T	C	T	C	-0.0619209	0.0108328	3	132339879	0.581902	0.0196743	3	132058723	0.0135744	6.93793e-06	14306	ebi-a-GCST90016952	Gut microbiota abundance (family Streptococcaceae id.1850)	20.8081
rs72739637	A	G	A	G	0.0927983	-0.0371331	15	41371195	0.273714	0.0339255	15	41663393	0.0192021	1.82163e-06	14306	ebi-a-GCST90016952	Gut microbiota abundance (family Streptococcaceae id.1850)	23.3551
rs77968078	G	A	G	A	-0.0993013	0.0271106	1	240278466	0.430605	0.0343975	1	240441766	0.0224788	7.93341e-06	14306	ebi-a-GCST90016952	Gut microbiota abundance (family Streptococcaceae id.1850)	19.5148
rs7916711	A	G	A	G	0.0959639	0.0183624	10	28299340	0.433845	0.0234624	10	28588269	0.021545	6.32732e-06	14306	ebi-a-GCST90016952	Gut microbiota abundance (family Streptococcaceae id.1850)	19.8391
rs957755	T	G	T	G	-0.0642449	0.0337838	7	46739055	0.148446	0.0233792	7	46778653	0.0142702	7.41515e-06	14306	ebi-a-GCST90016952	Gut microbiota abundance (family Streptococcaceae id.1850)	20.2683
rs9903102	C	A	C	A	-0.0693015	-0.00605774	17	82618748	0.765704	0.020328	17	80576624	0.0154096	4.91802e-06	14306	ebi-a-GCST90016952	Gut microbiota abundance (family Streptococcaceae id.1850)	20.2257
rs10028567	C	T	C	T	-0.0921167	-0.0659386	4	52791410	0.00924294	0.0253324	4	53657577	0.0191881	7.30348e-06	14306	ebi-a-GCST90017070	Gut microbiota abundance (genus Streptococcus id.1853)	23.0469
rs10448310	A	G	A	G	-0.0517935	0.0046621	9	90793892	0.784262	0.0170293	9	93556174	0.0111324	3.30704e-06	14306	ebi-a-GCST90017070	Gut microbiota abundance (genus Streptococcus id.1853)	21.6458
rs11110281	T	C	T	C	-0.137519	-0.0337969	12	100190236	0.374603	0.0380645	12	100584014	0.0227398	2.58315e-09	14306	ebi-a-GCST90017070	Gut microbiota abundance (genus Streptococcus id.1853)	36.5723
rs11720390	G	A	G	A	0.107024	0.0233133	3	94384747	0.490824	0.0338366	3	94103591	0.0228121	3.59484e-06	14306	ebi-a-GCST90017070	Gut microbiota abundance (genus Streptococcus id.1853)	22.0106
rs11764382	A	G	A	G	-0.0695345	0.0337836	7	46735298	0.148469	0.0233803	7	46774896	0.0143671	1.28632e-06	14306	ebi-a-GCST90017070	Gut microbiota abundance (genus Streptococcus id.1853)	23.4241
rs17708276	A	G	A	G	-0.0793955	-0.0128302	8	10342038	0.626356	0.0263529	8	10199548	0.0170628	3.04096e-06	14306	ebi-a-GCST90017070	Gut microbiota abundance (genus Streptococcus id.1853)	21.6517
rs1918540	A	G	A	G	-0.059639	0.0200133	11	131779552	0.345497	0.0212149	11	131649446	0.0128148	2.44068e-06	14306	ebi-a-GCST90017070	Gut microbiota abundance (genus Streptococcus id.1853)	21.6589
rs2370083	G	T	G	T	-0.0816836	0.0114427	14	97060413	0.731508	0.0333488	14	97526750	0.0185851	9.75237e-06	14306	ebi-a-GCST90017070	Gut microbiota abundance (genus Streptococcus id.1853)	19.317
rs4968759	A	G	A	G	-0.0515109	0.0412483	17	63220659	0.011259	0.0162744	17	61298020	0.0112068	3.7812e-06	14306	ebi-a-GCST90017070	Gut microbiota abundance (genus Streptococcus id.1853)	21.1269
rs57646748	G	A	G	A	-0.0907696	-0.021971	4	37451236	0.603469	0.0422992	4	37452858	0.0200344	5.47545e-06	14306	ebi-a-GCST90017070	Gut microbiota abundance (genus Streptococcus id.1853)	20.5271
rs6806351	T	C	T	C	-0.0633829	0.0108328	3	132339879	0.581902	0.0196743	3	132058723	0.0136647	4.93867e-06	14306	ebi-a-GCST90017070	Gut microbiota abundance (genus Streptococcus id.1853)	21.5151
rs71481756	T	G	T	G	0.0931048	-0.0341673	10	8060441	0.303927	0.033235	10	8102404	0.0207949	6.51478e-06	14306	ebi-a-GCST90017070	Gut microbiota abundance (genus Streptococcus id.1853)	20.0461
rs72739637	A	G	A	G	0.0959942	-0.0371331	15	41371195	0.273714	0.0339255	15	41663393	0.0193213	1.03307e-06	14306	ebi-a-GCST90017070	Gut microbiota abundance (genus Streptococcus id.1853)	24.6841
rs7916711	A	G	A	G	0.102891	0.0183624	10	28299340	0.433845	0.0234624	10	28588269	0.0217362	2.717e-06	14306	ebi-a-GCST90017070	Gut microbiota abundance (genus Streptococcus id.1853)	22.4072
rs9903102	C	A	C	A	-0.0709483	-0.00605774	17	82618748	0.765704	0.020328	17	80576624	0.0155275	4.17994e-06	14306	ebi-a-GCST90017070	Gut microbiota abundance (genus Streptococcus id.1853)	20.8776
rs1002941	A	G	A	G	-0.105025	-0.0256393	15	100702485	0.174688	0.01889	15	101242690	0.0233484	8.14836e-06	14306	ebi-a-GCST90017109	Gut microbiota abundance (order Victivallales id.2254)	20.2335
rs11770843	C	T	C	T	0.109431	-0.00612409	7	147098287	0.72483	0.0173974	7	146795379	0.0234879	1.9073e-06	14306	ebi-a-GCST90017109	Gut microbiota abundance (order Victivallales id.2254)	21.7066
rs17114848	G	A	G	A	0.152377	0.0282893	15	24917388	0.302656	0.0274452	15	25162535	0.0324332	4.05864e-06	14306	ebi-a-GCST90017109	Gut microbiota abundance (order Victivallales id.2254)	22.0729
rs2031282	A	G	A	G	0.122368	-0.0152674	13	20113040	0.477457	0.0214913	13	20687179	0.0270329	4.38258e-06	14306	ebi-a-GCST90017109	Gut microbiota abundance (order Victivallales id.2254)	20.4904
rs2825714	A	G	A	G	-0.13741	0.0123348	21	19651652	0.572531	0.0218575	21	21023966	0.0289246	1.72211e-06	14306	ebi-a-GCST90017109	Gut microbiota abundance (order Victivallales id.2254)	22.5685
rs62570196	C	T	C	T	-0.21635	0.00273105	9	108323890	0.946939	0.0410371	9	111086170	0.0439866	1.07924e-06	14306	ebi-a-GCST90017109	Gut microbiota abundance (order Victivallales id.2254)	24.1921
rs72640280	A	G	A	G	0.220207	-0.0489132	1	11883735	0.167935	0.0354734	1	11943792	0.0486196	5.18036e-06	14306	ebi-a-GCST90017109	Gut microbiota abundance (order Victivallales id.2254)	20.5135
rs77599476	A	G	A	G	0.230292	0.00373117	20	62762910	0.916894	0.0357574	20	61394262	0.0480168	1.86132e-06	14306	ebi-a-GCST90017109	Gut microbiota abundance (order Victivallales id.2254)	23.0023
rs1002941	A	G	A	G	-0.107661	-0.0256393	15	100702485	0.174688	0.01889	15	101242690	0.0233382	4.30884e-06	14306	ebi-a-GCST90017115	Gut microbiota abundance (phylum Lentisphaerae id.2238)	21.2805
rs11770843	C	T	C	T	0.111896	-0.00612409	7	147098287	0.72483	0.0173974	7	146795379	0.0234776	1.13813e-06	14306	ebi-a-GCST90017115	Gut microbiota abundance (phylum Lentisphaerae id.2238)	22.7155
rs17114848	G	A	G	A	0.148972	0.0282893	15	24917388	0.302656	0.0274452	15	25162535	0.0324162	6.76986e-06	14306	ebi-a-GCST90017115	Gut microbiota abundance (phylum Lentisphaerae id.2238)	21.1196
rs2031282	A	G	A	G	0.120412	-0.0152674	13	20113040	0.477457	0.0214913	13	20687179	0.0270263	5.86462e-06	14306	ebi-a-GCST90017115	Gut microbiota abundance (phylum Lentisphaerae id.2238)	19.8503
rs2825714	A	G	A	G	-0.138226	0.0123348	21	19651652	0.572531	0.0218575	21	21023966	0.0289096	1.49772e-06	14306	ebi-a-GCST90017115	Gut microbiota abundance (phylum Lentisphaerae id.2238)	22.861
rs60995569	T	G	T	G	-0.16062	-0.0298561	10	52170325	0.25211	0.0260698	10	53930085	0.0336806	9.1939e-06	14306	ebi-a-GCST90017115	Gut microbiota abundance (phylum Lentisphaerae id.2238)	22.7426
rs62570196	C	T	C	T	-0.217203	0.00273105	9	108323890	0.946939	0.0410371	9	111086170	0.0439621	9.64473e-07	14306	ebi-a-GCST90017115	Gut microbiota abundance (phylum Lentisphaerae id.2238)	24.4104
rs72640280	A	G	A	G	0.220185	-0.0489132	1	11883735	0.167935	0.0354734	1	11943792	0.0485947	5.19194e-06	14306	ebi-a-GCST90017115	Gut microbiota abundance (phylum Lentisphaerae id.2238)	20.5304
rs77599476	A	G	A	G	0.229981	0.00373117	20	62762910	0.916894	0.0357574	20	61394262	0.0479918	1.90265e-06	14306	ebi-a-GCST90017115	Gut microbiota abundance (phylum Lentisphaerae id.2238)	22.9641
rs1002941	A	G	A	G	-0.105025	-0.0256393	15	100702485	0.174688	0.01889	15	101242690	0.0233484	8.14836e-06	14306	ebi-a-GCST90016918	Gut microbiota abundance (class Lentisphaeria id.2250)	20.2335
rs11770843	C	T	C	T	0.109431	-0.00612409	7	147098287	0.72483	0.0173974	7	146795379	0.0234879	1.9073e-06	14306	ebi-a-GCST90016918	Gut microbiota abundance (class Lentisphaeria id.2250)	21.7066
rs17114848	G	A	G	A	0.152377	0.0282893	15	24917388	0.302656	0.0274452	15	25162535	0.0324332	4.05864e-06	14306	ebi-a-GCST90016918	Gut microbiota abundance (class Lentisphaeria id.2250)	22.0729
rs2031282	A	G	A	G	0.122368	-0.0152674	13	20113040	0.477457	0.0214913	13	20687179	0.0270329	4.38258e-06	14306	ebi-a-GCST90016918	Gut microbiota abundance (class Lentisphaeria id.2250)	20.4904
rs2825714	A	G	A	G	-0.13741	0.0123348	21	19651652	0.572531	0.0218575	21	21023966	0.0289246	1.72211e-06	14306	ebi-a-GCST90016918	Gut microbiota abundance (class Lentisphaeria id.2250)	22.5685
rs62570196	C	T	C	T	-0.21635	0.00273105	9	108323890	0.946939	0.0410371	9	111086170	0.0439866	1.07924e-06	14306	ebi-a-GCST90016918	Gut microbiota abundance (class Lentisphaeria id.2250)	24.1921
rs72640280	A	G	A	G	0.220207	-0.0489132	1	11883735	0.167935	0.0354734	1	11943792	0.0486196	5.18036e-06	14306	ebi-a-GCST90016918	Gut microbiota abundance (class Lentisphaeria id.2250)	20.5135
rs77599476	A	G	A	G	0.230292	0.00373117	20	62762910	0.916894	0.0357574	20	61394262	0.0480168	1.86132e-06	14306	ebi-a-GCST90016918	Gut microbiota abundance (class Lentisphaeria id.2250)	23.0023
rs10031059	C	T	C	T	0.121167	0.0272932	4	35356972	0.154728	0.0191797	4	35358594	0.0225844	1.23637e-07	14306	ebi-a-GCST90017042	Gut microbiota abundance (genus Peptococcus id.2037)	28.784
rs11001941	G	A	G	A	-0.195611	0.0259271	10	76956272	0.370258	0.0289368	10	78716030	0.0392217	1.32859e-06	14306	ebi-a-GCST90017042	Gut microbiota abundance (genus Peptococcus id.2037)	24.8733
rs12069354	C	T	C	T	0.16763	-0.0318539	1	216050440	0.346679	0.0338493	1	216223782	0.0379501	9.28346e-06	14306	ebi-a-GCST90017042	Gut microbiota abundance (genus Peptococcus id.2037)	19.5109
rs2054133	A	G	A	G	-0.0895433	-0.0187428	2	33466742	0.272946	0.0170963	2	33691809	0.0188332	2.14166e-06	14306	ebi-a-GCST90017042	Gut microbiota abundance (genus Peptococcus id.2037)	22.6057
rs36121075	A	G	A	G	-0.14067	-0.0256287	20	44489376	0.239696	0.0217978	20	43118017	0.030628	6.98715e-06	14306	ebi-a-GCST90017042	Gut microbiota abundance (genus Peptococcus id.2037)	21.0943
rs413827	G	A	G	A	0.110229	-0.0050168	14	57518394	0.792582	0.0190782	14	57985112	0.0237523	3.30088e-06	14306	ebi-a-GCST90017042	Gut microbiota abundance (genus Peptococcus id.2037)	21.5368
rs5770862	T	C	T	C	0.162018	0.0200889	22	50534684	0.476627	0.0282251	22	50973113	0.0356813	3.21959e-06	14306	ebi-a-GCST90017042	Gut microbiota abundance (genus Peptococcus id.2037)	20.6179
rs6918730	A	G	A	G	-0.135311	-0.0305194	6	98572413	0.371389	0.0341429	6	99020289	0.0289742	1.14731e-06	14306	ebi-a-GCST90017042	Gut microbiota abundance (genus Peptococcus id.2037)	21.8094
rs7033353	G	T	G	T	-0.090152	0.0202877	9	101833566	0.213594	0.0163118	9	104595848	0.018995	2.21958e-06	14306	ebi-a-GCST90017042	Gut microbiota abundance (genus Peptococcus id.2037)	22.5254
rs72850165	T	C	T	C	-0.134304	0.0095057	11	968356	0.754128	0.0303502	11	968356	0.0300423	5.74156e-06	14306	ebi-a-GCST90017042	Gut microbiota abundance (genus Peptococcus id.2037)	19.9853
rs74592222	G	A	G	A	0.137957	-0.0159844	1	75506015	0.531795	0.0255641	1	75971700	0.0302965	8.55342e-06	14306	ebi-a-GCST90017042	Gut microbiota abundance (genus Peptococcus id.2037)	20.7349
rs77681628	C	T	C	T	0.200307	-0.0725779	13	90530302	0.0153215	0.0299329	13	91182556	0.0387328	2.68838e-07	14306	ebi-a-GCST90017042	Gut microbiota abundance (genus Peptococcus id.2037)	26.7445
rs10036909	C	T	C	T	0.185519	-0.00740502	5	128525999	0.856973	0.0410867	5	127861692	0.0400881	8.05434e-06	14306	ebi-a-GCST90017068	Gut microbiota abundance (genus Senegalimassilia id.11160)	21.4164
rs11787826	C	A	C	A	0.081327	-0.0156837	9	34332384	0.342881	0.0165355	9	34332382	0.0171154	2.63463e-06	14306	ebi-a-GCST90017068	Gut microbiota abundance (genus Senegalimassilia id.11160)	22.5785
rs1990708	A	C	A	C	-0.109619	-0.00733304	2	205789399	0.809353	0.0303947	2	206654123	0.0247785	8.90574e-06	14306	ebi-a-GCST90017068	Gut microbiota abundance (genus Senegalimassilia id.11160)	19.5714
rs2017373	C	T	C	T	0.0782258	0.0224102	14	33962790	0.185759	0.016936	14	34431996	0.0176841	9.50298e-06	14306	ebi-a-GCST90017068	Gut microbiota abundance (genus Senegalimassilia id.11160)	19.5674
rs7225245	A	G	A	G	-0.079173	-0.00429909	17	50302254	0.794603	0.0165135	17	48379615	0.0170421	4.18013e-06	14306	ebi-a-GCST90017068	Gut microbiota abundance (genus Senegalimassilia id.11160)	21.5828
rs10044993	A	C	A	C	-0.139547	-0.043539	5	59128613	0.135928	0.0291987	5	58424440	0.0316748	8.06659e-06	14306	ebi-a-GCST90017017	Gut microbiota abundance (genus Hungatella id.11306)	19.4095
rs13128780	T	C	T	C	-0.149725	0.0148023	4	165137846	0.476679	0.0207998	4	166058998	0.0312777	1.74997e-06	14306	ebi-a-GCST90017017	Gut microbiota abundance (genus Hungatella id.11306)	22.915
rs13249325	T	G	T	G	-0.100023	0.00511187	8	14996016	0.754232	0.0163285	8	14853525	0.0225883	9.6917e-06	14306	ebi-a-GCST90017017	Gut microbiota abundance (genus Hungatella id.11306)	19.608
rs17092615	G	A	G	A	0.152235	-0.0255908	14	95507282	0.280644	0.0237199	14	95973619	0.0337867	7.37683e-06	14306	ebi-a-GCST90017017	Gut microbiota abundance (genus Hungatella id.11306)	20.3019
rs72759041	G	T	G	T	-0.126025	-0.0456461	15	89034145	0.0230044	0.0200787	15	89577376	0.0282242	3.86091e-06	14306	ebi-a-GCST90017017	Gut microbiota abundance (genus Hungatella id.11306)	19.9375
rs10048062	C	T	C	T	-0.147352	-0.0378599	15	97933690	0.187973	0.0287559	15	98476920	0.0336531	8.58875e-06	14306	ebi-a-GCST90017016	Gut microbiota abundance (genus Howardella id.2000)	19.1718
rs12452946	A	G	A	G	-0.105833	-0.00595941	17	17349974	0.71469	0.016302	17	17253288	0.0228941	3.80391e-06	14306	ebi-a-GCST90017016	Gut microbiota abundance (genus Howardella id.2000)	21.3695
rs1484873	G	A	G	A	0.227831	0.0448928	18	45627020	0.0490761	0.0228122	18	43206985	0.046335	2.55918e-06	14306	ebi-a-GCST90017016	Gut microbiota abundance (genus Howardella id.2000)	24.1773
rs17167098	G	A	G	A	-0.169366	-0.0214982	7	133469602	0.366099	0.0237863	7	133154356	0.0352068	1.12323e-06	14306	ebi-a-GCST90017016	Gut microbiota abundance (genus Howardella id.2000)	23.1419
rs2154047	A	C	A	C	0.192557	0.0248801	14	94986460	0.385873	0.0286925	14	95452797	0.0420093	9.97034e-06	14306	ebi-a-GCST90017016	Gut microbiota abundance (genus Howardella id.2000)	21.0101
rs36081916	T	C	T	C	-0.18123	0.0227536	7	93898102	0.434178	0.0290944	7	93527414	0.0402987	4.70046e-06	14306	ebi-a-GCST90017016	Gut microbiota abundance (genus Howardella id.2000)	20.2245
rs3791893	A	G	A	G	0.147035	0.036244	2	217954673	0.119089	0.0232541	2	218819396	0.034023	9.49708e-06	14306	ebi-a-GCST90017016	Gut microbiota abundance (genus Howardella id.2000)	18.6765
rs609430	T	G	T	G	-0.112045	0.020081	4	168257164	0.239322	0.0170658	4	169178315	0.0239328	3.34488e-06	14306	ebi-a-GCST90017016	Gut microbiota abundance (genus Howardella id.2000)	21.9178
rs672217	G	A	G	A	0.164146	-0.00999422	18	62457901	0.624633	0.0204257	18	60125134	0.0349993	3.52468e-06	14306	ebi-a-GCST90017016	Gut microbiota abundance (genus Howardella id.2000)	21.9959
rs901099	T	G	T	G	-0.12718	0.000740024	11	78190241	0.966888	0.0178268	11	77901287	0.0250924	6.5286e-07	14306	ebi-a-GCST90017016	Gut microbiota abundance (genus Howardella id.2000)	25.6894
rs10065321	T	C	T	C	-0.0512828	-0.0147258	5	142477850	0.371563	0.0164801	5	141857415	0.0108105	2.10155e-06	14306	ebi-a-GCST90017071	Gut microbiota abundance (genus Subdoligranulum id.2070)	22.5036
rs10497836	T	C	T	C	0.0524065	0.0437605	2	199423995	0.0277007	0.0198776	2	200288718	0.0118697	8.37954e-06	14306	ebi-a-GCST90017071	Gut microbiota abundance (genus Subdoligranulum id.2070)	19.4935
rs12590825	C	A	C	A	-0.0525287	-0.0284833	14	86477583	0.100654	0.01735	14	86943927	0.0109942	2.07888e-06	14306	ebi-a-GCST90017071	Gut microbiota abundance (genus Subdoligranulum id.2070)	22.8279
rs1667315	G	A	G	A	0.0485017	-0.00292532	2	231544032	0.860756	0.0166768	2	232408743	0.0107452	6.7214e-06	14306	ebi-a-GCST90017071	Gut microbiota abundance (genus Subdoligranulum id.2070)	20.3744
rs2114677	C	T	C	T	-0.104176	-0.00610781	10	123713421	0.809756	0.0253709	10	125472937	0.0230829	2.71725e-06	14306	ebi-a-GCST90017071	Gut microbiota abundance (genus Subdoligranulum id.2070)	20.3683
rs2171249	C	T	C	T	0.106744	0.00837844	6	153372894	0.792731	0.0318857	6	153694029	0.0233213	4.50557e-06	14306	ebi-a-GCST90017071	Gut microbiota abundance (genus Subdoligranulum id.2070)	20.9499
rs3761728	G	T	G	T	0.0543458	-0.00796763	4	48988868	0.67067	0.0187373	4	48990885	0.0118866	3.8675e-06	14306	ebi-a-GCST90017071	Gut microbiota abundance (genus Subdoligranulum id.2070)	20.9034
rs4347804	G	A	G	A	-0.166063	-0.042028	2	217351124	0.370626	0.0469429	2	218215847	0.0357483	2.18404e-06	14306	ebi-a-GCST90017071	Gut microbiota abundance (genus Subdoligranulum id.2070)	21.5792
rs6555306	C	T	C	T	0.0740777	-0.00391558	5	4671270	0.866374	0.0232702	5	4671383	0.0155463	2.80666e-06	14306	ebi-a-GCST90017071	Gut microbiota abundance (genus Subdoligranulum id.2070)	22.705
rs75158211	T	C	T	C	-0.072343	-0.0129007	19	29153787	0.573614	0.0229249	19	29644694	0.015933	7.5216e-06	14306	ebi-a-GCST90017071	Gut microbiota abundance (genus Subdoligranulum id.2070)	20.6157
rs76528319	G	T	G	T	-0.143279	-0.0240898	5	118463753	0.414366	0.0295133	5	117799448	0.0310662	7.41396e-06	14306	ebi-a-GCST90017071	Gut microbiota abundance (genus Subdoligranulum id.2070)	21.271
rs10070053	A	G	A	G	0.0594312	0.00134488	5	34794684	0.935172	0.0165343	5	34794789	0.0135375	7.64874e-06	14306	ebi-a-GCST90016984	Gut microbiota abundance (genus Coprococcus2 id.11302)	19.2731
rs12634070	T	C	T	C	0.0736486	-0.034607	3	180827092	0.0632747	0.0186334	3	180544880	0.0164921	9.95108e-06	14306	ebi-a-GCST90016984	Gut microbiota abundance (genus Coprococcus2 id.11302)	19.9424
rs2482516	C	T	C	T	0.0754415	-0.0225039	9	25554070	0.249976	0.0195616	9	25554068	0.0164619	4.72335e-06	14306	ebi-a-GCST90016984	Gut microbiota abundance (genus Coprococcus2 id.11302)	21.002
rs35890118	A	G	A	G	-0.066536	0.0280818	10	127917495	0.134944	0.0187852	10	129715759	0.0147661	8.25962e-06	14306	ebi-a-GCST90016984	Gut microbiota abundance (genus Coprococcus2 id.11302)	20.304
rs61823518	A	C	A	C	-0.0955381	0.0113617	1	223514894	0.667666	0.0264623	1	223688236	0.0215724	6.68252e-06	14306	ebi-a-GCST90016984	Gut microbiota abundance (genus Coprococcus2 id.11302)	19.6136
rs6677933	C	T	C	T	-0.0804405	-0.0390328	1	111596386	0.0917698	0.0231493	1	112139008	0.0164216	1.185e-06	14306	ebi-a-GCST90016984	Gut microbiota abundance (genus Coprococcus2 id.11302)	23.9949
rs72680320	T	C	T	C	-0.0649382	0.0151309	4	130204631	0.382856	0.0173391	4	131125786	0.013919	2.27117e-06	14306	ebi-a-GCST90016984	Gut microbiota abundance (genus Coprococcus2 id.11302)	21.7663
rs9426473	A	G	A	G	0.0727361	0.0141608	1	4150395	0.445477	0.01856	1	4210455	0.0161662	6.30681e-06	14306	ebi-a-GCST90016984	Gut microbiota abundance (genus Coprococcus2 id.11302)	20.2434
rs11779863	G	A	G	A	-0.0772768	0.0115072	8	15549321	0.608248	0.0224499	8	15406830	0.0172171	6.68852e-06	14306	ebi-a-GCST90017103	Gut microbiota abundance (order Mollicutes RF9 id.11579)	20.1455
rs12566890	T	G	T	G	-0.103134	-0.0240476	1	61385192	0.322554	0.0243095	1	61850864	0.0241775	8.11204e-06	14306	ebi-a-GCST90017103	Gut microbiota abundance (order Mollicutes RF9 id.11579)	18.1962
rs13100746	C	T	C	T	0.0638979	0.0204889	3	166128718	0.210293	0.016355	3	165846506	0.0142685	7.28853e-06	14306	ebi-a-GCST90017103	Gut microbiota abundance (order Mollicutes RF9 id.11579)	20.0547
rs17235252	T	C	T	C	-0.122002	-0.0121051	7	82906721	0.630982	0.0252008	7	82536037	0.0255463	2.15879e-06	14306	ebi-a-GCST90017103	Gut microbiota abundance (order Mollicutes RF9 id.11579)	22.8075
rs3932485	C	T	C	T	0.0626209	0.00457302	3	184475694	0.784014	0.0166843	3	184193482	0.0141623	9.92865e-06	14306	ebi-a-GCST90017103	Gut microbiota abundance (order Mollicutes RF9 id.11579)	19.5511
rs515984	C	T	C	T	0.0875451	-0.0553062	10	3479267	0.0309471	0.0256314	10	3521459	0.0190685	6.61363e-06	14306	ebi-a-GCST90017103	Gut microbiota abundance (order Mollicutes RF9 id.11579)	21.0781
rs638542	A	G	A	G	0.070592	0.0389512	1	109302630	0.0299585	0.0179446	1	109845252	0.0157049	5.17285e-06	14306	ebi-a-GCST90017103	Gut microbiota abundance (order Mollicutes RF9 id.11579)	20.2042
rs74603314	T	C	T	C	0.230767	-0.0376902	14	46050515	0.368139	0.0418797	14	46519718	0.0489701	2.27641e-06	14306	ebi-a-GCST90017103	Gut microbiota abundance (order Mollicutes RF9 id.11579)	22.2068
rs76373661	G	A	G	A	0.0908218	0.00158244	3	3729464	0.943251	0.02223	3	3771148	0.0202986	5.15941e-06	14306	ebi-a-GCST90017103	Gut microbiota abundance (order Mollicutes RF9 id.11579)	20.0193
rs7706512	A	G	A	G	-0.0657351	-0.00942504	5	17443545	0.563084	0.0162987	5	17443654	0.0138979	2.27206e-06	14306	ebi-a-GCST90017103	Gut microbiota abundance (order Mollicutes RF9 id.11579)	22.3716
rs7801843	A	G	A	G	-0.0869495	0.0102645	7	4066073	0.649715	0.0226012	7	4105705	0.0194509	9.46891e-06	14306	ebi-a-GCST90017103	Gut microbiota abundance (order Mollicutes RF9 id.11579)	19.9827
rs7853673	A	G	A	G	0.0624389	-0.0112362	9	113948961	0.491091	0.016318	9	116711241	0.0139833	6.73256e-06	14306	ebi-a-GCST90017103	Gut microbiota abundance (order Mollicutes RF9 id.11579)	19.9384
rs949341	A	G	A	G	-0.0656602	0.0740644	11	112516062	5.97737e-05	0.0184529	11	112386785	0.0147216	7.73286e-06	14306	ebi-a-GCST90017103	Gut microbiota abundance (order Mollicutes RF9 id.11579)	19.8927
rs1007475	G	T	G	T	0.118065	0.00776624	6	148082269	0.670037	0.0182264	6	148403405	0.0261271	7.92319e-06	14306	ebi-a-GCST90016975	Gut microbiota abundance (genus Butyrivibrio id.1993)	20.4202
rs11761679	T	C	T	C	0.154775	0.0227068	7	150899841	0.333413	0.0234753	7	150596929	0.0321539	2.20232e-06	14306	ebi-a-GCST90016975	Gut microbiota abundance (genus Butyrivibrio id.1993)	23.1704
rs142855850	A	G	A	G	0.205013	-0.0521664	10	22298971	0.0607813	0.0278209	10	22587900	0.0457138	6.85536e-06	14306	ebi-a-GCST90016975	Gut microbiota abundance (genus Butyrivibrio id.1993)	20.1126
rs16934069	T	C	T	C	-0.133784	0.0218853	9	116930885	0.304992	0.0213352	9	119693164	0.0299444	8.85911e-06	14306	ebi-a-GCST90016975	Gut microbiota abundance (genus Butyrivibrio id.1993)	19.9608
rs16941336	C	T	C	T	0.127488	0.0107724	17	20672384	0.57883	0.0194065	17	20575697	0.0267936	1.53183e-06	14306	ebi-a-GCST90016975	Gut microbiota abundance (genus Butyrivibrio id.1993)	22.64
rs17163238	G	A	G	A	0.140987	-0.00443359	5	129640328	0.830405	0.0207001	5	128976021	0.0309117	5.51201e-06	14306	ebi-a-GCST90016975	Gut microbiota abundance (genus Butyrivibrio id.1993)	20.8023
rs4537857	T	C	T	C	-0.12459	0.0196863	13	26718529	0.254619	0.0172808	13	27292666	0.0260992	1.80194e-06	14306	ebi-a-GCST90016975	Gut microbiota abundance (genus Butyrivibrio id.1993)	22.7883
rs486484	A	G	A	G	-0.108349	-0.0205287	20	830864	0.21399	0.0165199	20	811507	0.0240008	6.61089e-06	14306	ebi-a-GCST90016975	Gut microbiota abundance (genus Butyrivibrio id.1993)	20.3797
rs4928024	G	A	G	A	0.17471	0.00275176	3	54254476	0.896151	0.0210823	3	54288503	0.0389333	8.18634e-06	14306	ebi-a-GCST90016975	Gut microbiota abundance (genus Butyrivibrio id.1993)	20.1369
rs72723662	C	T	C	T	0.224078	-0.0287797	14	75599220	0.222761	0.023605	14	76065563	0.0449336	7.86249e-07	14306	ebi-a-GCST90016975	Gut microbiota abundance (genus Butyrivibrio id.1993)	24.8689
rs74622183	A	G	A	G	-0.201027	0.00676605	14	33681771	0.813241	0.0286397	14	34150977	0.0428204	2.45748e-06	14306	ebi-a-GCST90016975	Gut microbiota abundance (genus Butyrivibrio id.1993)	22.0398
rs77356209	T	C	T	C	0.216874	0.0186528	18	10267736	0.629266	0.0386377	18	10267733	0.0483299	6.66423e-06	14306	ebi-a-GCST90016975	Gut microbiota abundance (genus Butyrivibrio id.1993)	20.1365
rs7752361	G	A	G	A	0.11923	-0.0219282	6	111459502	0.178229	0.0162886	6	111780705	0.0239975	7.69113e-07	14306	ebi-a-GCST90016975	Gut microbiota abundance (genus Butyrivibrio id.1993)	24.6853
rs7763512	A	G	A	G	-0.119846	-0.021842	6	21959860	0.184704	0.016467	6	21960091	0.0253367	3.10656e-06	14306	ebi-a-GCST90016975	Gut microbiota abundance (genus Butyrivibrio id.1993)	22.3742
rs9349693	G	A	G	A	-0.117973	-0.0208462	6	54074926	0.243515	0.0178746	6	53939724	0.0259861	5.54958e-06	14306	ebi-a-GCST90016975	Gut microbiota abundance (genus Butyrivibrio id.1993)	20.6102
rs10084203	G	A	G	A	-0.0549699	0.0073	2	190439423	0.764144	0.0243297	2	191304149	0.0123563	8.58638e-06	14306	ebi-a-GCST90016973	Gut microbiota abundance (genus Butyricicoccus id.2055)	19.7912
rs12034718	G	A	G	A	-0.0701199	0.00362267	1	66913912	0.853017	0.0195534	1	67379595	0.0158213	9.57679e-06	14306	ebi-a-GCST90016973	Gut microbiota abundance (genus Butyricicoccus id.2055)	19.6426
rs12585793	T	C	T	C	-0.262206	0.0498179	13	26444103	0.314182	0.0494969	13	27018240	0.0564729	5.79189e-06	14306	ebi-a-GCST90016973	Gut microbiota abundance (genus Butyricicoccus id.2055)	21.5578
rs2017189	T	G	T	G	0.0506956	0.0297068	4	7458426	0.0681852	0.0162886	4	7460153	0.011024	3.87258e-06	14306	ebi-a-GCST90016973	Gut microbiota abundance (genus Butyricicoccus id.2055)	21.1477
rs4962426	T	G	T	G	-0.0614216	-0.00143623	10	125219639	0.944331	0.0205684	10	126908208	0.0135979	7.38482e-06	14306	ebi-a-GCST90016973	Gut microbiota abundance (genus Butyricicoccus id.2055)	20.4032
rs56221232	T	C	T	C	0.0828027	-0.00960408	2	152596896	0.723407	0.0271371	2	153453410	0.0167401	7.61939e-07	14306	ebi-a-GCST90016973	Gut microbiota abundance (genus Butyricicoccus id.2055)	24.4666
rs62478070	T	G	T	G	0.224039	-0.096463	7	157895458	0.0625043	0.0517867	7	157688150	0.0494959	5.93772e-06	14306	ebi-a-GCST90016973	Gut microbiota abundance (genus Butyricicoccus id.2055)	20.4884
rs7322368	C	T	C	T	-0.0815733	-0.00346685	13	99561736	0.902849	0.028402	13	100213990	0.0183167	5.51785e-06	14306	ebi-a-GCST90016973	Gut microbiota abundance (genus Butyricicoccus id.2055)	19.8336
rs10090365	G	A	G	A	0.0834413	0.0138875	8	137625956	0.394182	0.0162987	8	138638199	0.0180989	4.17311e-06	14306	ebi-a-GCST90016976	Gut microbiota abundance (genus Candidatus Soleaferrea id.11350)	21.2548
rs10809135	C	T	C	T	-0.0834858	-0.0156694	9	10611282	0.34426	0.0165676	9	10611282	0.0182426	5.4718e-06	14306	ebi-a-GCST90016976	Gut microbiota abundance (genus Candidatus Soleaferrea id.11350)	20.9436
rs36155147	T	C	T	C	-0.104966	0.0279068	7	312402	0.111131	0.0175169	7	352368	0.0240995	5.4114e-06	14306	ebi-a-GCST90016976	Gut microbiota abundance (genus Candidatus Soleaferrea id.11350)	18.9706
rs4294381	C	T	C	T	-0.112197	0.0164024	1	224500405	0.464934	0.022446	1	224688107	0.023186	1.36848e-06	14306	ebi-a-GCST90016976	Gut microbiota abundance (genus Candidatus Soleaferrea id.11350)	23.4159
rs4678258	T	C	T	C	0.0986136	0.0126257	3	138226350	0.50884	0.0191111	3	137945192	0.0215646	5.53184e-06	14306	ebi-a-GCST90016976	Gut microbiota abundance (genus Candidatus Soleaferrea id.11350)	20.9118
rs6489992	A	G	A	G	-0.0840437	-0.033806	12	114914964	0.0449138	0.016857	12	115352769	0.0187031	7.88787e-06	14306	ebi-a-GCST90016976	Gut microbiota abundance (genus Candidatus Soleaferrea id.11350)	20.1922
rs6494306	A	G	A	G	-0.0969304	0.0046315	15	62102341	0.789853	0.0173789	15	62394540	0.0214221	5.80056e-06	14306	ebi-a-GCST90016976	Gut microbiota abundance (genus Candidatus Soleaferrea id.11350)	20.4737
rs7400877	C	T	C	T	0.0951085	0.00312528	14	75937199	0.875249	0.0199068	14	76403542	0.0212799	9.29458e-06	14306	ebi-a-GCST90016976	Gut microbiota abundance (genus Candidatus Soleaferrea id.11350)	19.9756
rs830151	A	G	A	G	-0.194561	-0.0483777	19	47482496	0.138449	0.0326526	19	47985753	0.0347932	4.25608e-08	14306	ebi-a-GCST90016976	Gut microbiota abundance (genus Candidatus Soleaferrea id.11350)	31.2696
rs9973954	G	A	G	A	-0.0892075	0.0193781	2	19686146	0.256875	0.0170912	2	19885907	0.0195401	5.94799e-06	14306	ebi-a-GCST90016976	Gut microbiota abundance (genus Candidatus Soleaferrea id.11350)	20.8425
rs10093275	T	C	T	C	-0.0534595	-0.0524646	8	68820652	0.00226001	0.0171804	8	69732887	0.011677	5.35229e-06	14306	ebi-a-GCST90016951	Gut microbiota abundance (family Ruminococcaceae id.2050)	20.9598
rs10166469	C	T	C	T	0.053336	-0.0203951	2	29606301	0.274177	0.0186513	2	29829167	0.0120209	8.52158e-06	14306	ebi-a-GCST90016951	Gut microbiota abundance (family Ruminococcaceae id.2050)	19.6864
rs1158100	G	A	G	A	0.0490539	0.01199	8	4698162	0.465361	0.0164236	8	4555684	0.0109865	8.60855e-06	14306	ebi-a-GCST90016951	Gut microbiota abundance (family Ruminococcaceae id.2050)	19.9356
rs1612733	T	C	T	C	0.108708	-0.0486333	1	107118984	0.178324	0.0361336	1	107661606	0.0238006	4.22435e-06	14306	ebi-a-GCST90016951	Gut microbiota abundance (family Ruminococcaceae id.2050)	20.8616
rs17376049	T	C	T	C	0.0848534	0.00607536	1	60959595	0.816526	0.0261851	1	61425267	0.0172114	7.29625e-07	14306	ebi-a-GCST90016951	Gut microbiota abundance (family Ruminococcaceae id.2050)	24.3056
rs2113833	C	T	C	T	-0.169146	-0.0584103	2	217352078	0.208447	0.0464367	2	218216801	0.0355009	1.14464e-06	14306	ebi-a-GCST90016951	Gut microbiota abundance (family Ruminococcaceae id.2050)	22.701
rs3009418	A	C	A	C	-0.0927607	0.00807865	1	148272338	0.83373	0.0384845	1	147744468	0.0210123	8.6902e-06	14306	ebi-a-GCST90016951	Gut microbiota abundance (family Ruminococcaceae id.2050)	19.4886
rs55793120	T	C	T	C	0.13822	0.0389986	12	46990335	0.254625	0.0342337	12	47384118	0.0266152	1.44338e-07	14306	ebi-a-GCST90016951	Gut microbiota abundance (family Ruminococcaceae id.2050)	26.9701
rs56199908	T	C	T	C	-0.199327	-0.0134755	9	2801371	0.7076	0.035927	9	2801371	0.0410444	1.66414e-06	14306	ebi-a-GCST90016951	Gut microbiota abundance (family Ruminococcaceae id.2050)	23.5844
rs76724913	T	G	T	G	0.0901053	0.0265181	1	24147179	0.33808	0.0276817	1	24473669	0.0203104	9.60484e-06	14306	ebi-a-GCST90016951	Gut microbiota abundance (family Ruminococcaceae id.2050)	19.6818
rs10093861	G	A	G	A	-0.0568869	0.00172927	8	120232167	0.916774	0.0165484	8	121244406	0.0121152	3.05626e-06	14306	ebi-a-GCST90017021	Gut microbiota abundance (genus Lachnospiraceae FCS020 group id.11314)	22.0477
rs1254846	A	G	A	G	-0.105963	-0.000850247	10	43850646	0.970719	0.0231631	10	44346094	0.0232501	5.59667e-06	14306	ebi-a-GCST90017021	Gut microbiota abundance (genus Lachnospiraceae FCS020 group id.11314)	20.7711
rs1363769	C	T	C	T	0.200628	0.017065	19	17754496	0.712953	0.0463857	19	17865305	0.0449372	1.58161e-06	14306	ebi-a-GCST90017021	Gut microbiota abundance (genus Lachnospiraceae FCS020 group id.11314)	19.9329
rs2322265	C	T	C	T	-0.0666305	0.00162406	4	165666933	0.930243	0.0185524	4	166588085	0.0141577	5.20811e-06	14306	ebi-a-GCST90017021	Gut microbiota abundance (genus Lachnospiraceae FCS020 group id.11314)	22.1493
rs2862811	C	T	C	T	-0.0564927	-0.0126444	3	166278627	0.477486	0.0178002	3	165996415	0.0121736	3.91913e-06	14306	ebi-a-GCST90017021	Gut microbiota abundance (genus Lachnospiraceae FCS020 group id.11314)	21.5351
rs35035870	T	C	T	C	-0.190615	-0.0592094	11	3227646	0.157338	0.0418713	11	3248876	0.0414403	2.62029e-06	14306	ebi-a-GCST90017021	Gut microbiota abundance (genus Lachnospiraceae FCS020 group id.11314)	21.1577
rs3999074	G	T	G	T	-0.0550587	0.00623925	10	63803887	0.702695	0.0163466	10	65563647	0.0121847	6.55043e-06	14306	ebi-a-GCST90017021	Gut microbiota abundance (genus Lachnospiraceae FCS020 group id.11314)	20.4184
rs4452603	T	G	T	G	0.0604208	0.0251767	6	71256565	0.171395	0.0184076	6	71966268	0.0135965	8.98194e-06	14306	ebi-a-GCST90017021	Gut microbiota abundance (genus Lachnospiraceae FCS020 group id.11314)	19.7478
rs7249113	G	A	G	A	0.0679483	-0.00377907	19	2571234	0.832315	0.0178483	19	2571232	0.0133496	3.721e-07	14306	ebi-a-GCST90017021	Gut microbiota abundance (genus Lachnospiraceae FCS020 group id.11314)	25.9072
rs72793667	A	G	A	G	-0.116881	0.00137005	2	53719294	0.974062	0.0421369	2	53946431	0.0246589	1.63422e-06	14306	ebi-a-GCST90017021	Gut microbiota abundance (genus Lachnospiraceae FCS020 group id.11314)	22.4668
rs9308097	G	A	G	A	-0.055381	-0.00822566	4	164865326	0.614282	0.0163217	4	165786478	0.0123659	7.47291e-06	14306	ebi-a-GCST90017021	Gut microbiota abundance (genus Lachnospiraceae FCS020 group id.11314)	20.0572
rs9788306	C	T	C	T	-0.062804	-0.0136685	13	39845177	0.448764	0.0180447	13	40419314	0.0130744	1.38618e-06	14306	ebi-a-GCST90017021	Gut microbiota abundance (genus Lachnospiraceae FCS020 group id.11314)	23.0744
rs10093869	A	G	A	G	-0.0577795	0.0150677	8	1318658	0.361102	0.0164987	8	1266824	0.0125389	3.67443e-06	14306	ebi-a-GCST90017034	Gut microbiota abundance (genus Odoribacter id.952)	21.2338
rs10423795	T	C	T	C	-0.0550695	-0.0110616	19	49019831	0.509682	0.016777	19	49523088	0.0121164	6.5793e-06	14306	ebi-a-GCST90017034	Gut microbiota abundance (genus Odoribacter id.952)	20.6574
rs28417404	A	G	A	G	-0.0726896	-0.0653965	14	70477507	0.0175146	0.027527	14	70944224	0.0161372	3.68036e-06	14306	ebi-a-GCST90017034	Gut microbiota abundance (genus Odoribacter id.952)	20.2903
rs4793970	A	G	A	G	-0.0576329	0.0179553	17	48686600	0.29011	0.0169729	17	46763962	0.0129154	6.02698e-06	14306	ebi-a-GCST90017034	Gut microbiota abundance (genus Odoribacter id.952)	19.9125
rs6856150	A	G	A	G	-0.0881922	0.0194916	4	11905935	0.430308	0.0247147	4	11907559	0.0194146	6.05954e-06	14306	ebi-a-GCST90017034	Gut microbiota abundance (genus Odoribacter id.952)	20.635
rs74553962	T	G	T	G	0.121449	-0.0329737	8	68765245	0.287803	0.0310209	8	69677480	0.0264106	9.48681e-06	14306	ebi-a-GCST90017034	Gut microbiota abundance (genus Odoribacter id.952)	21.1462
rs77779484	G	A	G	A	-0.133489	-0.0145963	12	67262163	0.66667	0.0338879	12	67655943	0.0268526	6.56251e-07	14306	ebi-a-GCST90017034	Gut microbiota abundance (genus Odoribacter id.952)	24.7126
rs10098492	T	C	T	C	0.132323	-0.000768404	8	112097527	0.98238	0.0347924	8	113109756	0.0293688	6.40575e-06	14306	ebi-a-GCST90016992	Gut microbiota abundance (genus Enterorhabdus id.820)	20.3001
rs114731706	T	G	T	G	0.182308	0.116708	2	19412192	0.0121812	0.0465558	2	19611953	0.0382298	2.1734e-06	14306	ebi-a-GCST90016992	Gut microbiota abundance (genus Enterorhabdus id.820)	22.7409
rs2051957	C	T	C	T	0.0843291	-0.0084368	7	90080569	0.68161	0.0205642	7	89709883	0.0189864	8.89857e-06	14306	ebi-a-GCST90016992	Gut microbiota abundance (genus Enterorhabdus id.820)	19.7274
rs3017103	G	A	G	A	-0.0980897	-0.0198518	11	62406721	0.339219	0.0207718	11	62174193	0.0208995	2.94042e-06	14306	ebi-a-GCST90016992	Gut microbiota abundance (genus Enterorhabdus id.820)	22.028
rs73331712	T	C	T	C	0.26199	-0.0382714	12	69121322	0.349907	0.0409421	12	69515102	0.055123	4.8492e-06	14306	ebi-a-GCST90016992	Gut microbiota abundance (genus Enterorhabdus id.820)	22.5894
rs77655283	G	A	G	A	0.132988	0.0054762	2	235531235	0.863899	0.0319473	2	236439879	0.0298306	5.88044e-06	14306	ebi-a-GCST90016992	Gut microbiota abundance (genus Enterorhabdus id.820)	19.8747
rs1010560	C	A	C	A	0.0580232	0.0100811	1	29927454	0.582984	0.0183616	1	30400301	0.0122722	1.95916e-06	14306	ebi-a-GCST90016983	Gut microbiota abundance (genus Coprococcus1 id.11301)	22.3542
rs12794898	G	T	G	T	0.0903299	0.00173483	11	124684165	0.943622	0.0245316	11	124554061	0.0197212	4.9153e-06	14306	ebi-a-GCST90016983	Gut microbiota abundance (genus Coprococcus1 id.11301)	20.9796
rs1519491	T	C	T	C	0.0499197	0.0039569	2	21856898	0.812337	0.0166668	2	22079770	0.0113558	8.95282e-06	14306	ebi-a-GCST90016983	Gut microbiota abundance (genus Coprococcus1 id.11301)	19.3245
rs1576241	A	G	A	G	-0.0510343	-0.0264312	6	71819574	0.115926	0.0168126	6	72529277	0.0109535	3.32859e-06	14306	ebi-a-GCST90016983	Gut microbiota abundance (genus Coprococcus1 id.11301)	21.7079
rs2907920	G	A	G	A	-0.0561173	-0.0145852	19	2600719	0.420461	0.0181043	19	2600717	0.0126824	7.65332e-06	14306	ebi-a-GCST90016983	Gut microbiota abundance (genus Coprococcus1 id.11301)	19.579
rs4277593	G	A	G	A	-0.0585649	-0.00570005	20	4338773	0.731156	0.0165897	20	4319420	0.0109914	1.1397e-07	14306	ebi-a-GCST90016983	Gut microbiota abundance (genus Coprococcus1 id.11301)	28.3902
rs56405618	A	G	A	G	-0.08963	0.0551099	4	173547165	0.0309663	0.0255433	4	174468316	0.0186508	1.57195e-06	14306	ebi-a-GCST90016983	Gut microbiota abundance (genus Coprococcus1 id.11301)	23.0947
rs73031725	T	C	T	C	0.167591	-0.0196298	11	134752388	0.675367	0.0468724	11	134622282	0.0355224	1.97916e-06	14306	ebi-a-GCST90016983	Gut microbiota abundance (genus Coprococcus1 id.11301)	22.2585
rs73167075	T	C	T	C	0.0573137	-0.0171897	3	165975355	0.390506	0.0200182	3	165693143	0.0127573	8.5686e-06	14306	ebi-a-GCST90016983	Gut microbiota abundance (genus Coprococcus1 id.11301)	20.1836
rs74101919	T	C	T	C	-0.0718988	0.00571444	1	94958765	0.828105	0.0263177	1	95424321	0.0144651	1.0329e-06	14306	ebi-a-GCST90016983	Gut microbiota abundance (genus Coprococcus1 id.11301)	24.7059
rs946513	T	C	T	C	-0.205899	-0.0318217	10	15871821	0.423107	0.0397253	10	15913820	0.0460018	8.61847e-06	14306	ebi-a-GCST90016983	Gut microbiota abundance (genus Coprococcus1 id.11301)	20.0336
rs10108398	G	A	G	A	0.0769142	-0.0231987	8	58528265	0.203121	0.0182278	8	59440824	0.0153953	1.09001e-06	14306	ebi-a-GCST90016921	Gut microbiota abundance (class Mollicutes id.3920)	24.9595
rs11890098	A	G	A	G	0.074438	0.00407501	2	156676037	0.821839	0.0180967	2	157532549	0.0153389	9.56577e-07	14306	ebi-a-GCST90016921	Gut microbiota abundance (class Mollicutes id.3920)	23.5505
rs12566890	T	G	T	G	-0.101147	-0.0240476	1	61385192	0.322554	0.0243095	1	61850864	0.0230978	3.65098e-06	14306	ebi-a-GCST90016921	Gut microbiota abundance (class Mollicutes id.3920)	19.1763
rs17214486	C	A	C	A	0.06099	0.0174799	14	96693337	0.31781	0.017498	14	97159674	0.0135623	6.60861e-06	14306	ebi-a-GCST90016921	Gut microbiota abundance (class Mollicutes id.3920)	20.2232
rs2464826	A	C	A	C	0.0944239	-0.0205153	7	79860934	0.422218	0.0255617	7	79490250	0.0211806	8.39499e-06	14306	ebi-a-GCST90016921	Gut microbiota abundance (class Mollicutes id.3920)	19.8741
rs28537087	G	A	G	A	0.0820873	0.0124147	15	94766447	0.511901	0.0189283	15	95309676	0.0188312	8.07402e-06	14306	ebi-a-GCST90016921	Gut microbiota abundance (class Mollicutes id.3920)	19.0019
rs3768491	G	A	G	A	0.0681052	0.0378712	1	109423364	0.0346569	0.0179285	1	109965986	0.0149061	4.2335e-06	14306	ebi-a-GCST90016921	Gut microbiota abundance (class Mollicutes id.3920)	20.8753
rs4885016	C	T	C	T	0.0819606	-0.0184534	13	72596351	0.441064	0.0239531	13	73170489	0.0181628	7.26993e-06	14306	ebi-a-GCST90016921	Gut microbiota abundance (class Mollicutes id.3920)	20.3631
rs6043847	T	C	T	C	-0.114937	0.0323669	20	16278879	0.353724	0.034901	20	16259524	0.0248606	4.55481e-06	14306	ebi-a-GCST90016921	Gut microbiota abundance (class Mollicutes id.3920)	21.3745
rs72901605	T	C	T	C	-0.0841852	-0.00886151	11	47082326	0.728781	0.0255561	11	47103877	0.0178119	3.25792e-06	14306	ebi-a-GCST90016921	Gut microbiota abundance (class Mollicutes id.3920)	22.3383
rs74603314	T	C	T	C	0.221639	-0.0376902	14	46050515	0.368139	0.0418797	14	46519718	0.0462918	1.5569e-06	14306	ebi-a-GCST90016921	Gut microbiota abundance (class Mollicutes id.3920)	22.9237
rs78169027	A	G	A	G	-0.108283	-0.000366936	11	108568360	0.991468	0.0343138	11	108439087	0.0237289	5.87611e-06	14306	ebi-a-GCST90016921	Gut microbiota abundance (class Mollicutes id.3920)	20.8241
rs10108398	G	A	G	A	0.0769142	-0.0231987	8	58528265	0.203121	0.0182278	8	59440824	0.0153953	1.09001e-06	14306	ebi-a-GCST90017117	Gut microbiota abundance (phylum Tenericutes id.3919)	24.9595
rs11890098	A	G	A	G	0.074438	0.00407501	2	156676037	0.821839	0.0180967	2	157532549	0.0153389	9.56577e-07	14306	ebi-a-GCST90017117	Gut microbiota abundance (phylum Tenericutes id.3919)	23.5505
rs12566890	T	G	T	G	-0.101147	-0.0240476	1	61385192	0.322554	0.0243095	1	61850864	0.0230978	3.65098e-06	14306	ebi-a-GCST90017117	Gut microbiota abundance (phylum Tenericutes id.3919)	19.1763
rs17214486	C	A	C	A	0.06099	0.0174799	14	96693337	0.31781	0.017498	14	97159674	0.0135623	6.60861e-06	14306	ebi-a-GCST90017117	Gut microbiota abundance (phylum Tenericutes id.3919)	20.2232
rs2464826	A	C	A	C	0.0944239	-0.0205153	7	79860934	0.422218	0.0255617	7	79490250	0.0211806	8.39499e-06	14306	ebi-a-GCST90017117	Gut microbiota abundance (phylum Tenericutes id.3919)	19.8741
rs28537087	G	A	G	A	0.0820873	0.0124147	15	94766447	0.511901	0.0189283	15	95309676	0.0188312	8.07402e-06	14306	ebi-a-GCST90017117	Gut microbiota abundance (phylum Tenericutes id.3919)	19.0019
rs3768491	G	A	G	A	0.0681052	0.0378712	1	109423364	0.0346569	0.0179285	1	109965986	0.0149061	4.2335e-06	14306	ebi-a-GCST90017117	Gut microbiota abundance (phylum Tenericutes id.3919)	20.8753
rs4885016	C	T	C	T	0.0819606	-0.0184534	13	72596351	0.441064	0.0239531	13	73170489	0.0181628	7.26993e-06	14306	ebi-a-GCST90017117	Gut microbiota abundance (phylum Tenericutes id.3919)	20.3631
rs6043847	T	C	T	C	-0.114937	0.0323669	20	16278879	0.353724	0.034901	20	16259524	0.0248606	4.55481e-06	14306	ebi-a-GCST90017117	Gut microbiota abundance (phylum Tenericutes id.3919)	21.3745
rs72901605	T	C	T	C	-0.0841852	-0.00886151	11	47082326	0.728781	0.0255561	11	47103877	0.0178119	3.25792e-06	14306	ebi-a-GCST90017117	Gut microbiota abundance (phylum Tenericutes id.3919)	22.3383
rs74603314	T	C	T	C	0.221639	-0.0376902	14	46050515	0.368139	0.0418797	14	46519718	0.0462918	1.5569e-06	14306	ebi-a-GCST90017117	Gut microbiota abundance (phylum Tenericutes id.3919)	22.9237
rs78169027	A	G	A	G	-0.108283	-0.000366936	11	108568360	0.991468	0.0343138	11	108439087	0.0237289	5.87611e-06	14306	ebi-a-GCST90017117	Gut microbiota abundance (phylum Tenericutes id.3919)	20.8241
rs10762312	A	G	A	G	0.052368	-0.0133602	10	69812107	0.447562	0.0175911	10	71571863	0.0118814	8.70362e-06	14306	ebi-a-GCST90016947	Gut microbiota abundance (family Porphyromonadaceae id.943)	19.4266
rs10858364	G	T	G	T	0.055316	0.00391716	9	135184235	0.838453	0.0192138	9	138076081	0.012085	4.31062e-06	14306	ebi-a-GCST90016947	Gut microbiota abundance (family Porphyromonadaceae id.943)	20.9512
rs17065783	A	G	A	G	-0.059133	-0.0340711	3	62049912	0.129167	0.0224537	3	62035586	0.0122235	1.79349e-06	14306	ebi-a-GCST90016947	Gut microbiota abundance (family Porphyromonadaceae id.943)	23.4028
rs1980561	A	G	A	G	-0.0485289	0.0144415	14	62919798	0.376947	0.0163452	14	63386516	0.0109284	8.9454e-06	14306	ebi-a-GCST90016947	Gut microbiota abundance (family Porphyromonadaceae id.943)	19.7191
rs35233670	T	C	T	C	-0.0473576	0.061154	17	65754785	0.000168648	0.0162563	17	63750903	0.010602	7.90988e-06	14306	ebi-a-GCST90016947	Gut microbiota abundance (family Porphyromonadaceae id.943)	19.9528
rs35961441	A	C	A	C	0.0915257	0.000104891	1	240766474	0.998025	0.0423856	1	240929774	0.0207306	8.37394e-06	14306	ebi-a-GCST90016947	Gut microbiota abundance (family Porphyromonadaceae id.943)	19.4923
rs6953849	A	G	A	G	0.0718149	-0.0365515	7	69786706	0.0855264	0.0212573	7	69251692	0.0150724	2.44478e-06	14306	ebi-a-GCST90016947	Gut microbiota abundance (family Porphyromonadaceae id.943)	22.702
rs7330827	T	C	T	C	-0.103842	-0.0319866	13	22957663	0.352022	0.0343693	13	23531802	0.0237355	8.04896e-06	14306	ebi-a-GCST90016947	Gut microbiota abundance (family Porphyromonadaceae id.943)	19.1403
rs864093	A	C	A	C	-0.0527939	-0.00918663	4	148904825	0.647345	0.0200821	4	149825977	0.0117499	9.59798e-06	14306	ebi-a-GCST90016947	Gut microbiota abundance (family Porphyromonadaceae id.943)	20.1883
rs10131724	C	A	C	A	0.199832	-0.0429196	14	51752348	0.117215	0.0273972	14	52219066	0.0414577	2.38666e-06	14306	ebi-a-GCST90017004	Gut microbiota abundance (genus Eubacterium ruminantium group id.11340)	23.2338
rs10923018	G	A	G	A	0.0726438	-0.0212842	1	88057716	0.196416	0.016476	1	88523399	0.0160924	6.79548e-06	14306	ebi-a-GCST90017004	Gut microbiota abundance (genus Eubacterium ruminantium group id.11340)	20.3777
rs11637981	T	G	T	G	0.073258	-0.000661378	15	60997423	0.967866	0.0164175	15	61289622	0.0160888	5.43676e-06	14306	ebi-a-GCST90017004	Gut microbiota abundance (genus Eubacterium ruminantium group id.11340)	20.733
rs13025464	C	T	C	T	0.0737077	0.00273818	2	200745922	0.868764	0.0165721	2	201610645	0.0163786	6.96835e-06	14306	ebi-a-GCST90017004	Gut microbiota abundance (genus Eubacterium ruminantium group id.11340)	20.2522
rs139749	C	T	C	T	-0.0845439	0.005695	22	24907088	0.740974	0.0172281	22	25303055	0.0171791	8.58836e-07	14306	ebi-a-GCST90017004	Gut microbiota abundance (genus Eubacterium ruminantium group id.11340)	24.2194
rs16891896	G	A	G	A	-0.174787	-0.0375852	5	33897484	0.192302	0.0288275	5	33897589	0.0390573	2.38122e-06	14306	ebi-a-GCST90017004	Gut microbiota abundance (genus Eubacterium ruminantium group id.11340)	20.0269
rs17519472	C	T	C	T	0.107804	-0.0181262	12	30208021	0.44172	0.0235622	12	30360954	0.0233984	4.7036e-06	14306	ebi-a-GCST90017004	Gut microbiota abundance (genus Eubacterium ruminantium group id.11340)	21.2274
rs209813	G	A	G	A	-0.103488	0.0144473	6	11953400	0.531895	0.0231114	6	11953633	0.0236391	9.23145e-06	14306	ebi-a-GCST90017004	Gut microbiota abundance (genus Eubacterium ruminantium group id.11340)	19.1654
rs2116427	A	G	A	G	0.0911461	-0.0139946	5	121847301	0.454067	0.018693	5	121182996	0.0182353	4.67369e-07	14306	ebi-a-GCST90017004	Gut microbiota abundance (genus Eubacterium ruminantium group id.11340)	24.9833
rs2229917	A	G	A	G	0.153538	-0.0349304	9	128218658	0.391807	0.0407901	9	130980937	0.0323922	2.15894e-06	14306	ebi-a-GCST90017004	Gut microbiota abundance (genus Eubacterium ruminantium group id.11340)	22.4673
rs2418654	C	T	C	T	-0.0748879	-0.0227704	2	71020448	0.170633	0.0166186	2	71247578	0.0165852	6.17248e-06	14306	ebi-a-GCST90017004	Gut microbiota abundance (genus Eubacterium ruminantium group id.11340)	20.3883
rs2817174	C	T	C	T	-0.0734306	0.0117493	1	3127617	0.480941	0.0166706	1	3044181	0.0163687	7.86955e-06	14306	ebi-a-GCST90017004	Gut microbiota abundance (genus Eubacterium ruminantium group id.11340)	20.1245
rs57340348	T	C	T	C	-0.0979429	-0.0118769	6	129708969	0.560072	0.0203814	6	130030114	0.0212166	4.93276e-06	14306	ebi-a-GCST90017004	Gut microbiota abundance (genus Eubacterium ruminantium group id.11340)	21.3105
rs606117	G	A	G	A	-0.0833243	0.01699	9	2539358	0.352647	0.0182793	9	2539358	0.018056	4.81637e-06	14306	ebi-a-GCST90017004	Gut microbiota abundance (genus Eubacterium ruminantium group id.11340)	21.2961
rs6676699	T	G	T	G	0.0888124	0.0235514	1	198009151	0.185883	0.0178035	1	197978281	0.0196447	6.37984e-06	14306	ebi-a-GCST90017004	Gut microbiota abundance (genus Eubacterium ruminantium group id.11340)	20.4388
rs7000472	G	A	G	A	0.0762282	0.00824366	8	137614025	0.61865	0.0165614	8	138626268	0.016523	4.06846e-06	14306	ebi-a-GCST90017004	Gut microbiota abundance (genus Eubacterium ruminantium group id.11340)	21.284
rs72836424	C	T	C	T	-0.139825	0.00977938	10	127239189	0.706405	0.0259615	10	129037453	0.030069	2.62126e-06	14306	ebi-a-GCST90017004	Gut microbiota abundance (genus Eubacterium ruminantium group id.11340)	21.6238
rs73139629	A	C	A	C	-0.115098	0.00704931	12	62912223	0.803526	0.0283347	12	63306003	0.0247909	5.36204e-06	14306	ebi-a-GCST90017004	Gut microbiota abundance (genus Eubacterium ruminantium group id.11340)	21.5551
rs12057990	C	T	C	T	0.0589878	-0.0148677	1	99004713	0.414769	0.0182307	1	99470269	0.0132268	8.9747e-06	14306	ebi-a-GCST90016948	Gut microbiota abundance (family Prevotellaceae id.960)	19.8891
rs12118202	T	C	T	C	-0.0751986	0.00643572	1	210508026	0.761398	0.0211948	1	210681370	0.0147265	5.5423e-07	14306	ebi-a-GCST90016948	Gut microbiota abundance (family Prevotellaceae id.960)	26.0748
rs13069367	A	C	A	C	-0.0539768	-0.00116991	3	71752679	0.943916	0.0166301	3	71801830	0.0119687	7.39486e-06	14306	ebi-a-GCST90016948	Gut microbiota abundance (family Prevotellaceae id.960)	20.3386
rs148376875	T	G	T	G	0.084515	0.00498945	3	170408919	0.82584	0.0226751	3	170126707	0.0179163	2.08027e-06	14306	ebi-a-GCST90016948	Gut microbiota abundance (family Prevotellaceae id.960)	22.2521
rs2206482	T	G	T	G	-0.0569105	0.00999598	20	9790461	0.548698	0.016668	20	9771109	0.0117486	1.30377e-06	14306	ebi-a-GCST90016948	Gut microbiota abundance (family Prevotellaceae id.960)	23.4646
rs2278540	G	A	G	A	0.0554249	-0.00228127	3	32367424	0.892993	0.0169588	3	32408916	0.0123265	8.43587e-06	14306	ebi-a-GCST90016948	Gut microbiota abundance (family Prevotellaceae id.960)	20.2176
rs34660375	A	G	A	G	-0.0805894	-0.0115245	5	180856881	0.616059	0.0229827	5	180283881	0.0178291	7.40321e-06	14306	ebi-a-GCST90016948	Gut microbiota abundance (family Prevotellaceae id.960)	20.4313
rs3758087	C	T	C	T	-0.0564199	-0.0142897	8	23857096	0.432235	0.0181948	8	23714609	0.0124655	8.60578e-06	14306	ebi-a-GCST90016948	Gut microbiota abundance (family Prevotellaceae id.960)	20.4854
rs3860225	A	G	A	G	0.083936	0.0136029	1	110619055	0.629963	0.0282347	1	111161677	0.0167936	5.4968e-07	14306	ebi-a-GCST90016948	Gut microbiota abundance (family Prevotellaceae id.960)	24.9809
rs4493272	T	C	T	C	-0.0604992	0.0396519	2	118153336	0.0151834	0.0163313	2	118910912	0.0118027	3.02315e-07	14306	ebi-a-GCST90016948	Gut microbiota abundance (family Prevotellaceae id.960)	26.2746
rs4685827	T	C	T	C	-0.0679529	0.00552612	3	4823193	0.772156	0.0190848	3	4864877	0.0145407	2.77192e-06	14306	ebi-a-GCST90016948	Gut microbiota abundance (family Prevotellaceae id.960)	21.8396
rs7252711	G	A	G	A	0.0740876	0.0551572	19	17350190	0.0351633	0.0261846	19	17460999	0.0161926	5.56583e-06	14306	ebi-a-GCST90016948	Gut microbiota abundance (family Prevotellaceae id.960)	20.9343
rs7975087	C	A	C	A	-0.0601448	-0.00466235	12	21251898	0.829151	0.0216059	12	21404832	0.0135454	7.59451e-06	14306	ebi-a-GCST90016948	Gut microbiota abundance (family Prevotellaceae id.960)	19.7157
rs912860	A	G	A	G	0.229046	-0.0970402	14	33237702	0.0702021	0.0535954	14	33706908	0.0483124	9.29929e-07	14306	ebi-a-GCST90016948	Gut microbiota abundance (family Prevotellaceae id.960)	22.4765
rs9586501	G	A	G	A	0.0592681	0.00150667	13	104423473	0.935212	0.0185346	13	105075823	0.0127329	2.58988e-06	14306	ebi-a-GCST90016948	Gut microbiota abundance (family Prevotellaceae id.960)	21.6664
rs9958960	G	A	G	A	-0.0914807	-0.00155004	18	65351747	0.945275	0.0225818	18	63018983	0.0173611	1.06324e-07	14306	ebi-a-GCST90016948	Gut microbiota abundance (family Prevotellaceae id.960)	27.7654
rs10138457	T	C	T	C	-0.113054	0.0419868	14	101991715	0.132627	0.02792	14	102458052	0.0261933	7.88116e-06	14306	ebi-a-GCST90016988	Gut microbiota abundance (genus Dialister id.2183)	18.6291
rs10938938	A	G	A	G	0.0773514	-0.0275676	4	23292736	0.216251	0.0222938	4	23294359	0.0170915	7.37055e-06	14306	ebi-a-GCST90016988	Gut microbiota abundance (genus Dialister id.2183)	20.4822
rs11071887	T	C	T	C	0.0662403	-0.00648641	15	32662894	0.710276	0.0174607	15	32955095	0.0146315	5.91412e-06	14306	ebi-a-GCST90016988	Gut microbiota abundance (genus Dialister id.2183)	20.4959
rs11166701	G	A	G	A	-0.0655301	-0.0181201	8	137283482	0.267355	0.0163366	8	138295725	0.013186	5.50744e-07	14306	ebi-a-GCST90016988	Gut microbiota abundance (genus Dialister id.2183)	24.6976
rs2314294	T	C	T	C	0.0865932	0.00836618	16	9243005	0.726648	0.0239315	16	9336862	0.0193719	8.07904e-06	14306	ebi-a-GCST90016988	Gut microbiota abundance (genus Dialister id.2183)	19.9813
rs2435610	A	C	A	C	0.0647132	-0.0143285	7	151192947	0.44729	0.0188547	7	150890034	0.0143314	5.93267e-06	14306	ebi-a-GCST90016988	Gut microbiota abundance (genus Dialister id.2183)	20.3896
rs4747450	C	A	C	A	0.0668509	-0.0264977	10	22910724	0.175693	0.019568	10	23199653	0.0147685	5.83727e-06	14306	ebi-a-GCST90016988	Gut microbiota abundance (genus Dialister id.2183)	20.49
rs4753063	A	G	A	G	0.0596297	0.0165053	11	92533963	0.313735	0.0163838	11	92267129	0.0130052	4.8568e-06	14306	ebi-a-GCST90016988	Gut microbiota abundance (genus Dialister id.2183)	21.0228
rs75416973	A	G	A	G	0.0727223	-0.00632146	1	172840493	0.748166	0.0196895	1	172809633	0.016451	9.46085e-06	14306	ebi-a-GCST90016988	Gut microbiota abundance (genus Dialister id.2183)	19.5412
rs764177	C	A	C	A	-0.0601454	-0.0137052	3	45767957	0.417802	0.0169149	3	45809449	0.0135366	9.60771e-06	14306	ebi-a-GCST90016988	Gut microbiota abundance (genus Dialister id.2183)	19.7417
rs76680460	G	A	G	A	-0.161296	-0.0355106	9	25447082	0.380114	0.0404594	9	25447080	0.0364332	8.19219e-06	14306	ebi-a-GCST90016988	Gut microbiota abundance (genus Dialister id.2183)	19.5998
rs10140184	A	C	A	C	0.0576795	-0.0246006	14	72715075	0.137502	0.0165643	14	73181783	0.012599	4.95861e-06	14306	ebi-a-GCST90017006	Gut microbiota abundance (genus Eubacterium xylanophilum group id.14375)	20.959
rs10917203	A	C	A	C	0.0612633	0.0530494	1	22300773	0.00140504	0.0166111	1	22627266	0.0130917	3.15152e-06	14306	ebi-a-GCST90017006	Gut microbiota abundance (genus Eubacterium xylanophilum group id.14375)	21.8982
rs112176119	C	T	C	T	-0.113455	0.00187518	16	73662872	0.946733	0.0280675	16	73696771	0.0245762	3.32767e-06	14306	ebi-a-GCST90017006	Gut microbiota abundance (genus Eubacterium xylanophilum group id.14375)	21.3117
rs13239072	G	A	G	A	0.0687427	-0.0228203	7	43526745	0.211004	0.0182444	7	43566344	0.0142728	1.81782e-06	14306	ebi-a-GCST90017006	Gut microbiota abundance (genus Eubacterium xylanophilum group id.14375)	23.1972
rs17830032	G	A	G	A	-0.160597	-0.0108414	20	59420451	0.71693	0.029902	20	57995506	0.0310515	2.38891e-07	14306	ebi-a-GCST90017006	Gut microbiota abundance (genus Eubacterium xylanophilum group id.14375)	26.7491
rs1999224	G	T	G	T	-0.0949051	-0.00394663	9	127735841	0.885779	0.0274744	9	130498120	0.0203503	3.75491e-06	14306	ebi-a-GCST90017006	Gut microbiota abundance (genus Eubacterium xylanophilum group id.14375)	21.7489
rs2012708	G	A	G	A	-0.0573202	-0.0226352	16	84756953	0.186039	0.0171169	16	84790559	0.0126905	6.52544e-06	14306	ebi-a-GCST90017006	Gut microbiota abundance (genus Eubacterium xylanophilum group id.14375)	20.4013
rs2213117	T	G	T	G	0.0877797	0.00456994	11	131139765	0.837996	0.0223515	11	131009660	0.0189012	4.21328e-06	14306	ebi-a-GCST90017006	Gut microbiota abundance (genus Eubacterium xylanophilum group id.14375)	21.568
rs75586835	A	G	A	G	-0.114498	-0.00378873	4	86970786	0.905934	0.032062	4	87891938	0.0263455	9.38707e-06	14306	ebi-a-GCST90017006	Gut microbiota abundance (genus Eubacterium xylanophilum group id.14375)	18.8879
rs10147907	T	G	T	G	0.172263	0.0473233	14	89018029	0.125951	0.0309249	14	89484373	0.039601	8.27237e-06	14306	ebi-a-GCST90016999	Gut microbiota abundance (genus Eubacterium fissicatena group id.14373)	18.9222
rs11818408	G	A	G	A	0.10585	-0.0341398	10	94998710	0.0412022	0.016723	10	96758467	0.0237114	8.20012e-06	14306	ebi-a-GCST90016999	Gut microbiota abundance (genus Eubacterium fissicatena group id.14373)	19.9282
rs11876297	T	C	T	C	0.131469	0.000959544	18	48226901	0.958378	0.0183858	18	45753272	0.0281712	2.66557e-06	14306	ebi-a-GCST90016999	Gut microbiota abundance (genus Eubacterium fissicatena group id.14373)	21.7789
rs151257695	A	G	A	G	0.20951	-0.00987066	7	73629231	0.756117	0.0317811	7	73043561	0.0454847	3.09678e-06	14306	ebi-a-GCST90016999	Gut microbiota abundance (genus Eubacterium fissicatena group id.14373)	21.2167
rs1768152	C	T	C	T	-0.139489	0.0179022	3	39563463	0.501068	0.0266082	3	39604954	0.0316186	8.70062e-06	14306	ebi-a-GCST90016999	Gut microbiota abundance (genus Eubacterium fissicatena group id.14373)	19.4623
rs2733072	G	A	G	A	0.109644	0.0148844	8	5576177	0.363194	0.0163692	8	5433699	0.0228306	1.49091e-06	14306	ebi-a-GCST90016999	Gut microbiota abundance (genus Eubacterium fissicatena group id.14373)	23.064
rs3771393	T	C	T	C	-0.130842	-0.00727293	2	70918116	0.724444	0.0206309	2	71145246	0.0266671	7.37904e-07	14306	ebi-a-GCST90016999	Gut microbiota abundance (genus Eubacterium fissicatena group id.14373)	24.0737
rs6934739	A	G	A	G	0.111463	-0.00891042	6	39972698	0.60672	0.0173098	6	39940437	0.0252788	9.75326e-06	14306	ebi-a-GCST90016999	Gut microbiota abundance (genus Eubacterium fissicatena group id.14373)	19.4423
rs7104872	G	A	G	A	0.138612	-0.0477217	11	115294391	0.0693522	0.0262767	11	115165111	0.0291906	2.73149e-06	14306	ebi-a-GCST90016999	Gut microbiota abundance (genus Eubacterium fissicatena group id.14373)	22.5484
rs10148250	A	G	A	G	-0.0861928	0.00456386	14	106605442	0.793175	0.0174067	14	107061448	0.0193381	8.67142e-06	14306	ebi-a-GCST90016919	Gut microbiota abundance (class Melainabacteria id.1589)	19.8662
rs10738747	A	G	A	G	-0.0814624	-0.000984649	9	26184580	0.952249	0.0164428	9	26184578	0.0184409	9.95795e-06	14306	ebi-a-GCST90016919	Gut microbiota abundance (class Melainabacteria id.1589)	19.5142
rs11150282	T	C	T	C	0.0989487	0.00746945	16	80459808	0.660184	0.0169892	16	80493705	0.0196972	6.02893e-07	14306	ebi-a-GCST90016919	Gut microbiota abundance (class Melainabacteria id.1589)	25.2355
rs113884518	T	C	T	C	-0.205352	-0.0396617	9	24648999	0.455964	0.0532008	9	24648997	0.0454982	8.05675e-06	14306	ebi-a-GCST90016919	Gut microbiota abundance (class Melainabacteria id.1589)	20.3709
rs28678345	T	C	T	C	0.214848	0.0154881	17	55828967	0.681593	0.0377489	17	53906328	0.0470878	6.69083e-06	14306	ebi-a-GCST90016919	Gut microbiota abundance (class Melainabacteria id.1589)	20.8183
rs367480	A	G	A	G	0.083758	0.00340221	11	2916401	0.84153	0.0170164	11	2937631	0.0185796	8.19917e-06	14306	ebi-a-GCST90016919	Gut microbiota abundance (class Melainabacteria id.1589)	20.3226
rs4129395	G	A	G	A	0.0896187	0.019653	9	113213109	0.227853	0.0162972	9	115975389	0.0185106	1.48057e-06	14306	ebi-a-GCST90016919	Gut microbiota abundance (class Melainabacteria id.1589)	23.4399
rs789069	A	C	A	C	-0.103539	0.022619	18	1008277	0.333197	0.0233741	18	1008278	0.0234287	6.84636e-06	14306	ebi-a-GCST90016919	Gut microbiota abundance (class Melainabacteria id.1589)	19.5304
rs79790072	T	C	T	C	0.226722	-0.0475902	15	100207478	0.31321	0.0471886	15	100747683	0.0487841	3.29011e-06	14306	ebi-a-GCST90016919	Gut microbiota abundance (class Melainabacteria id.1589)	21.5989
rs9864379	T	C	T	C	-0.159735	-0.028499	3	14265449	0.212225	0.0228454	3	14306949	0.0292553	5.36056e-08	14306	ebi-a-GCST90016919	Gut microbiota abundance (class Melainabacteria id.1589)	29.812
rs10150232	A	G	A	G	0.0567088	-0.0201122	14	29948802	0.325453	0.0204535	14	30418008	0.0124877	6.67667e-06	14306	ebi-a-GCST90016967	Gut microbiota abundance (genus Anaerotruncus id.2054)	20.6222
rs11018566	A	G	A	G	-0.156465	-0.0508926	11	89307058	0.159448	0.0361728	11	89040226	0.0366032	6.13705e-06	14306	ebi-a-GCST90016967	Gut microbiota abundance (genus Anaerotruncus id.2054)	18.2724
rs115414803	A	C	A	C	-0.144356	0.0287067	4	87242091	0.391816	0.0335231	4	88163243	0.0317524	6.83471e-06	14306	ebi-a-GCST90016967	Gut microbiota abundance (genus Anaerotruncus id.2054)	20.6689
rs1272208	T	G	T	G	0.0611743	-0.0116511	9	76015978	0.543378	0.019172	9	78630894	0.0129831	4.27986e-06	14306	ebi-a-GCST90016967	Gut microbiota abundance (genus Anaerotruncus id.2054)	22.2014
rs1431492	C	T	C	T	-0.0654996	-0.00271538	3	151137584	0.903523	0.0224019	3	150855371	0.0146188	7.35563e-06	14306	ebi-a-GCST90016967	Gut microbiota abundance (genus Anaerotruncus id.2054)	20.0749
rs17734739	T	C	T	C	0.0660052	0.00516735	2	210798978	0.825569	0.0234467	2	211663702	0.014908	7.4278e-06	14306	ebi-a-GCST90016967	Gut microbiota abundance (genus Anaerotruncus id.2054)	19.6028
rs34449434	A	C	A	C	-0.0497004	0.0088343	12	76129875	0.603765	0.017022	12	76523655	0.0113402	9.85054e-06	14306	ebi-a-GCST90016967	Gut microbiota abundance (genus Anaerotruncus id.2054)	19.2078
rs4669806	G	T	G	T	0.0576389	0.0184811	2	12060626	0.350168	0.0197814	2	12200752	0.0122994	2.42058e-06	14306	ebi-a-GCST90016967	Gut microbiota abundance (genus Anaerotruncus id.2054)	21.9616
rs6494922	A	G	A	G	0.0903106	0.021365	15	33167666	0.55428	0.0361287	15	33459867	0.0202257	6.62369e-06	14306	ebi-a-GCST90016967	Gut microbiota abundance (genus Anaerotruncus id.2054)	19.9375
rs6563550	T	C	T	C	0.0877135	-0.00114395	13	37484276	0.969853	0.0302694	13	38058413	0.0176745	2.34515e-07	14306	ebi-a-GCST90016967	Gut microbiota abundance (genus Anaerotruncus id.2054)	24.6285
rs7155595	C	A	C	A	0.0539336	0.00313025	14	77036203	0.860256	0.0177806	14	77502546	0.0118903	7.54988e-06	14306	ebi-a-GCST90016967	Gut microbiota abundance (genus Anaerotruncus id.2054)	20.5747
rs8005030	C	T	C	T	0.0554447	-0.0197916	14	30137993	0.253229	0.0173225	14	30607199	0.0117854	2.28297e-06	14306	ebi-a-GCST90016967	Gut microbiota abundance (genus Anaerotruncus id.2054)	22.1325
rs9347879	T	C	T	C	0.050618	-0.00969385	6	164594228	0.551947	0.0162964	6	165015261	0.011049	4.22328e-06	14306	ebi-a-GCST90016967	Gut microbiota abundance (genus Anaerotruncus id.2054)	20.9877
rs10167839	A	G	A	G	0.0519509	-0.00873444	2	181018152	0.607826	0.0170202	2	181882879	0.0116306	8.09245e-06	14306	ebi-a-GCST90017062	Gut microbiota abundance (genus Ruminococcus1 id.11373)	19.9518
rs11783695	G	T	G	T	-0.0734114	-0.000775332	8	143514733	0.972265	0.0223004	8	144596903	0.0161398	4.72683e-06	14306	ebi-a-GCST90017062	Gut microbiota abundance (genus Ruminococcus1 id.11373)	20.6886
rs17781867	C	T	C	T	0.0999271	0.0575583	17	73259879	0.0736665	0.0321793	17	71256018	0.0211728	1.96336e-06	14306	ebi-a-GCST90017062	Gut microbiota abundance (genus Ruminococcus1 id.11373)	22.2746
rs3819978	C	T	C	T	-0.11504	-0.0184958	1	241626455	0.546932	0.0307053	1	241789757	0.0260137	8.74138e-06	14306	ebi-a-GCST90017062	Gut microbiota abundance (genus Ruminococcus1 id.11373)	19.5566
rs6105066	T	C	T	C	-0.0607052	-0.0162447	20	13277981	0.375543	0.018332	20	13258628	0.013425	5.05918e-06	14306	ebi-a-GCST90017062	Gut microbiota abundance (genus Ruminococcus1 id.11373)	20.4467
rs6493760	T	C	T	C	-0.0535262	0.0302273	15	55146984	0.0759224	0.017031	15	55439182	0.0115885	3.38361e-06	14306	ebi-a-GCST90017062	Gut microbiota abundance (genus Ruminococcus1 id.11373)	21.3343
rs7117576	A	G	A	G	0.0829505	0.0308471	11	114152851	0.28129	0.0286304	11	114023573	0.0170891	6.47978e-07	14306	ebi-a-GCST90017062	Gut microbiota abundance (genus Ruminococcus1 id.11373)	23.5613
rs7583465	C	T	C	T	0.0527654	0.0179425	2	10393795	0.273682	0.0163914	2	10533921	0.0112619	2.55611e-06	14306	ebi-a-GCST90017062	Gut microbiota abundance (genus Ruminococcus1 id.11373)	21.9521
rs78572139	G	A	G	A	0.125038	0.0286272	5	15944478	0.285934	0.0268276	5	15944587	0.0279411	5.23106e-06	14306	ebi-a-GCST90017062	Gut microbiota abundance (genus Ruminococcus1 id.11373)	20.0261
rs78613526	G	A	G	A	0.167497	0.00521803	2	65698078	0.887606	0.0369196	2	65925212	0.0367639	5.11423e-06	14306	ebi-a-GCST90017062	Gut microbiota abundance (genus Ruminococcus1 id.11373)	20.7573
rs10202904	G	T	G	T	0.115986	0.0335498	2	124682691	0.0435291	0.0166203	2	125440268	0.0230271	6.18885e-07	14306	ebi-a-GCST90017113	Gut microbiota abundance (phylum Euryarchaeota id.55)	25.3707
rs11022995	A	G	A	G	0.10373	-0.00814705	11	13872120	0.617366	0.0163076	11	13893667	0.0228889	7.73001e-06	14306	ebi-a-GCST90017113	Gut microbiota abundance (phylum Euryarchaeota id.55)	20.538
rs34928225	T	C	T	C	0.19977	0.00710085	6	146519740	0.799616	0.0279733	6	146840876	0.0425421	4.33092e-06	14306	ebi-a-GCST90017113	Gut microbiota abundance (phylum Euryarchaeota id.55)	22.0507
rs45498998	G	A	G	A	-0.131882	-0.0253574	21	25996679	0.258431	0.022438	21	27368994	0.029229	5.32451e-06	14306	ebi-a-GCST90017113	Gut microbiota abundance (phylum Euryarchaeota id.55)	20.3584
rs56131665	G	A	G	A	0.176759	-0.0437644	5	178733974	0.0782096	0.0248497	5	178160975	0.0385787	5.30383e-06	14306	ebi-a-GCST90017113	Gut microbiota abundance (phylum Euryarchaeota id.55)	20.9927
rs6064552	T	C	T	C	-0.123612	-0.0319788	20	57467810	0.129304	0.0210824	20	56042866	0.0275749	9.3377e-06	14306	ebi-a-GCST90017113	Gut microbiota abundance (phylum Euryarchaeota id.55)	20.0952
rs6508769	C	T	C	T	-0.150529	-0.00163194	19	28336853	0.943482	0.0230196	19	28827760	0.0337091	8.12363e-06	14306	ebi-a-GCST90017113	Gut microbiota abundance (phylum Euryarchaeota id.55)	19.941
rs7015093	G	A	G	A	-0.118111	0.0217352	8	57106294	0.243036	0.018618	8	58018853	0.0264389	7.19863e-06	14306	ebi-a-GCST90017113	Gut microbiota abundance (phylum Euryarchaeota id.55)	19.9569
rs76029318	T	C	T	C	0.214866	-0.0253601	13	41389655	0.451546	0.0336859	13	41963791	0.0438442	1.04621e-06	14306	ebi-a-GCST90017113	Gut microbiota abundance (phylum Euryarchaeota id.55)	24.0166
rs7635189	A	G	A	G	-0.119983	0.0158617	3	15550100	0.384063	0.0182228	3	15591607	0.0259356	4.635e-06	14306	ebi-a-GCST90017113	Gut microbiota abundance (phylum Euryarchaeota id.55)	21.4016
rs77658038	A	C	A	C	-0.160157	0.00977694	6	16284554	0.628945	0.0202333	6	16284785	0.0340856	4.75423e-06	14306	ebi-a-GCST90017113	Gut microbiota abundance (phylum Euryarchaeota id.55)	22.0775
rs894996	C	A	C	A	0.203577	-0.0333311	4	103497150	0.297042	0.0319632	4	104418307	0.0440033	5.11929e-06	14306	ebi-a-GCST90017113	Gut microbiota abundance (phylum Euryarchaeota id.55)	21.4036
rs10202904	G	T	G	T	0.112811	0.0335498	2	124682691	0.0435291	0.0166203	2	125440268	0.0239106	3.08546e-06	14306	ebi-a-GCST90017033	Gut microbiota abundance (genus Methanobrevibacter id.123)	22.2598
rs1334944	T	C	T	C	0.115197	-0.046472	10	110506288	0.0106615	0.0181986	10	112266046	0.0255492	7.61377e-06	14306	ebi-a-GCST90017033	Gut microbiota abundance (genus Methanobrevibacter id.123)	20.3295
rs4802933	G	A	G	A	0.135628	0.012059	19	52422567	0.532628	0.0193254	19	52925820	0.0308139	9.73823e-06	14306	ebi-a-GCST90017033	Gut microbiota abundance (genus Methanobrevibacter id.123)	19.3734
rs6776814	T	C	T	C	-0.188956	0.0502721	3	15011576	0.388005	0.0582365	3	15053083	0.0419905	8.04896e-06	14306	ebi-a-GCST90017033	Gut microbiota abundance (genus Methanobrevibacter id.123)	20.2497
rs76029318	T	C	T	C	0.222849	-0.0253601	13	41389655	0.451546	0.0336859	13	41963791	0.0454319	1.07552e-06	14306	ebi-a-GCST90017033	Gut microbiota abundance (genus Methanobrevibacter id.123)	24.0602
rs894996	C	A	C	A	0.214213	-0.0333311	4	103497150	0.297042	0.0319632	4	104418307	0.0456045	3.81566e-06	14306	ebi-a-GCST90017033	Gut microbiota abundance (genus Methanobrevibacter id.123)	22.0636
rs10202904	G	T	G	T	0.121754	0.0335498	2	124682691	0.0435291	0.0166203	2	125440268	0.0235357	3.01432e-07	14306	ebi-a-GCST90016942	Gut microbiota abundance (family Methanobacteriaceae id.121)	26.7616
rs10424197	A	G	A	G	0.111274	-0.00427283	19	45936063	0.82061	0.018843	19	46439321	0.0247517	9.27897e-06	14306	ebi-a-GCST90016942	Gut microbiota abundance (family Methanobacteriaceae id.121)	20.2105
rs4257531	G	A	G	A	0.164498	0.0513947	3	2044483	0.0553108	0.026818	3	2086167	0.0364959	7.44338e-06	14306	ebi-a-GCST90016942	Gut microbiota abundance (family Methanobacteriaceae id.121)	20.3158
rs56131665	G	A	G	A	0.178661	-0.0437644	5	178733974	0.0782096	0.0248497	5	178160975	0.039298	6.17988e-06	14306	ebi-a-GCST90016942	Gut microbiota abundance (family Methanobacteriaceae id.121)	20.669
rs6508769	C	T	C	T	-0.153519	-0.00163194	19	28336853	0.943482	0.0230196	19	28827760	0.0344519	8.22527e-06	14306	ebi-a-GCST90016942	Gut microbiota abundance (family Methanobacteriaceae id.121)	19.8563
rs6776814	T	C	T	C	-0.199566	0.0502721	3	15011576	0.388005	0.0582365	3	15053083	0.0411825	1.63061e-06	14306	ebi-a-GCST90016942	Gut microbiota abundance (family Methanobacteriaceae id.121)	23.4827
rs73068003	G	T	G	T	-0.15814	0.0137018	7	10734305	0.620705	0.0276888	7	10773932	0.0351803	8.44578e-06	14306	ebi-a-GCST90016942	Gut microbiota abundance (family Methanobacteriaceae id.121)	20.2062
rs73457410	A	G	A	G	0.21534	-0.0243563	13	41382045	0.467674	0.0335362	13	41956181	0.0436695	1.40854e-06	14306	ebi-a-GCST90016942	Gut microbiota abundance (family Methanobacteriaceae id.121)	24.316
rs75208022	C	T	C	T	-0.227245	0.0316562	12	21185927	0.256307	0.0278869	12	21338861	0.048763	5.92107e-06	14306	ebi-a-GCST90016942	Gut microbiota abundance (family Methanobacteriaceae id.121)	21.7174
rs894996	C	A	C	A	0.216999	-0.0333311	4	103497150	0.297042	0.0319632	4	104418307	0.0449076	1.87556e-06	14306	ebi-a-GCST90016942	Gut microbiota abundance (family Methanobacteriaceae id.121)	23.3494
rs10202904	G	T	G	T	0.121754	0.0335498	2	124682691	0.0435291	0.0166203	2	125440268	0.0235357	3.01432e-07	14306	ebi-a-GCST90017102	Gut microbiota abundance (order Methanobacteriales id.120)	26.7616
rs10424197	A	G	A	G	0.111274	-0.00427283	19	45936063	0.82061	0.018843	19	46439321	0.0247517	9.27897e-06	14306	ebi-a-GCST90017102	Gut microbiota abundance (order Methanobacteriales id.120)	20.2105
rs4257531	G	A	G	A	0.164498	0.0513947	3	2044483	0.0553108	0.026818	3	2086167	0.0364959	7.44338e-06	14306	ebi-a-GCST90017102	Gut microbiota abundance (order Methanobacteriales id.120)	20.3158
rs56131665	G	A	G	A	0.178661	-0.0437644	5	178733974	0.0782096	0.0248497	5	178160975	0.039298	6.17988e-06	14306	ebi-a-GCST90017102	Gut microbiota abundance (order Methanobacteriales id.120)	20.669
rs6508769	C	T	C	T	-0.153519	-0.00163194	19	28336853	0.943482	0.0230196	19	28827760	0.0344519	8.22527e-06	14306	ebi-a-GCST90017102	Gut microbiota abundance (order Methanobacteriales id.120)	19.8563
rs6776814	T	C	T	C	-0.199566	0.0502721	3	15011576	0.388005	0.0582365	3	15053083	0.0411825	1.63061e-06	14306	ebi-a-GCST90017102	Gut microbiota abundance (order Methanobacteriales id.120)	23.4827
rs73068003	G	T	G	T	-0.15814	0.0137018	7	10734305	0.620705	0.0276888	7	10773932	0.0351803	8.44578e-06	14306	ebi-a-GCST90017102	Gut microbiota abundance (order Methanobacteriales id.120)	20.2062
rs73457410	A	G	A	G	0.21534	-0.0243563	13	41382045	0.467674	0.0335362	13	41956181	0.0436695	1.40854e-06	14306	ebi-a-GCST90017102	Gut microbiota abundance (order Methanobacteriales id.120)	24.316
rs75208022	C	T	C	T	-0.227245	0.0316562	12	21185927	0.256307	0.0278869	12	21338861	0.048763	5.92107e-06	14306	ebi-a-GCST90017102	Gut microbiota abundance (order Methanobacteriales id.120)	21.7174
rs894996	C	A	C	A	0.216999	-0.0333311	4	103497150	0.297042	0.0319632	4	104418307	0.0449076	1.87556e-06	14306	ebi-a-GCST90017102	Gut microbiota abundance (order Methanobacteriales id.120)	23.3494
rs10202904	G	T	G	T	0.121754	0.0335498	2	124682691	0.0435291	0.0166203	2	125440268	0.0235357	3.01432e-07	14306	ebi-a-GCST90016920	Gut microbiota abundance (class Methanobacteria id.119)	26.7616
rs10424197	A	G	A	G	0.111274	-0.00427283	19	45936063	0.82061	0.018843	19	46439321	0.0247517	9.27897e-06	14306	ebi-a-GCST90016920	Gut microbiota abundance (class Methanobacteria id.119)	20.2105
rs4257531	G	A	G	A	0.164498	0.0513947	3	2044483	0.0553108	0.026818	3	2086167	0.0364959	7.44338e-06	14306	ebi-a-GCST90016920	Gut microbiota abundance (class Methanobacteria id.119)	20.3158
rs56131665	G	A	G	A	0.178661	-0.0437644	5	178733974	0.0782096	0.0248497	5	178160975	0.039298	6.17988e-06	14306	ebi-a-GCST90016920	Gut microbiota abundance (class Methanobacteria id.119)	20.669
rs6508769	C	T	C	T	-0.153519	-0.00163194	19	28336853	0.943482	0.0230196	19	28827760	0.0344519	8.22527e-06	14306	ebi-a-GCST90016920	Gut microbiota abundance (class Methanobacteria id.119)	19.8563
rs6776814	T	C	T	C	-0.199566	0.0502721	3	15011576	0.388005	0.0582365	3	15053083	0.0411825	1.63061e-06	14306	ebi-a-GCST90016920	Gut microbiota abundance (class Methanobacteria id.119)	23.4827
rs73068003	G	T	G	T	-0.15814	0.0137018	7	10734305	0.620705	0.0276888	7	10773932	0.0351803	8.44578e-06	14306	ebi-a-GCST90016920	Gut microbiota abundance (class Methanobacteria id.119)	20.2062
rs73457410	A	G	A	G	0.21534	-0.0243563	13	41382045	0.467674	0.0335362	13	41956181	0.0436695	1.40854e-06	14306	ebi-a-GCST90016920	Gut microbiota abundance (class Methanobacteria id.119)	24.316
rs75208022	C	T	C	T	-0.227245	0.0316562	12	21185927	0.256307	0.0278869	12	21338861	0.048763	5.92107e-06	14306	ebi-a-GCST90016920	Gut microbiota abundance (class Methanobacteria id.119)	21.7174
rs894996	C	A	C	A	0.216999	-0.0333311	4	103497150	0.297042	0.0319632	4	104418307	0.0449076	1.87556e-06	14306	ebi-a-GCST90016920	Gut microbiota abundance (class Methanobacteria id.119)	23.3494
rs1020520	T	G	T	G	-0.0590705	-0.0406418	7	33563534	0.0729374	0.0226641	7	33603146	0.0132929	8.88976e-06	14306	ebi-a-GCST90016997	Gut microbiota abundance (genus Eubacterium coprostanoligenes group id.11375)	19.747
rs10444197	A	G	A	G	-0.0505823	0.00522052	10	2173737	0.760319	0.0171129	10	2215931	0.0113455	5.98467e-06	14306	ebi-a-GCST90016997	Gut microbiota abundance (genus Eubacterium coprostanoligenes group id.11375)	19.877
rs11052069	C	T	C	T	-0.0477832	-0.0138873	12	32560985	0.397146	0.0164011	12	32713919	0.0107833	9.37951e-06	14306	ebi-a-GCST90016997	Gut microbiota abundance (genus Eubacterium coprostanoligenes group id.11375)	19.6357
rs11720857	C	T	C	T	0.0630776	0.0064245	3	114075660	0.764022	0.0214005	3	113794507	0.0144485	9.26254e-06	14306	ebi-a-GCST90016997	Gut microbiota abundance (genus Eubacterium coprostanoligenes group id.11375)	19.0592
rs12906958	C	T	C	T	-0.0533159	-0.00492076	15	36619397	0.783614	0.0179189	15	36911598	0.0115935	4.348e-06	14306	ebi-a-GCST90016997	Gut microbiota abundance (genus Eubacterium coprostanoligenes group id.11375)	21.1487
rs17159861	C	T	C	T	0.0962228	-0.0107825	7	31045547	0.68268	0.0263753	7	31085162	0.0168388	1.03786e-08	14306	ebi-a-GCST90016997	Gut microbiota abundance (genus Eubacterium coprostanoligenes group id.11375)	32.6538
rs2644213	A	G	A	G	-0.0538845	-0.00864808	10	82746340	0.625785	0.0177335	10	84506096	0.0121245	9.85644e-06	14306	ebi-a-GCST90016997	Gut microbiota abundance (genus Eubacterium coprostanoligenes group id.11375)	19.7515
rs4076415	G	T	G	T	-0.0515152	-0.000936451	15	85897766	0.955884	0.0169279	15	86440997	0.0110294	1.98976e-06	14306	ebi-a-GCST90016997	Gut microbiota abundance (genus Eubacterium coprostanoligenes group id.11375)	21.8156
rs62024432	C	T	C	T	-0.0769698	-0.030542	15	97326063	0.268204	0.0275847	15	97869293	0.0172101	7.50205e-06	14306	ebi-a-GCST90016997	Gut microbiota abundance (genus Eubacterium coprostanoligenes group id.11375)	20.002
rs6762473	A	C	A	C	-0.0521584	-0.0158741	3	127420731	0.355201	0.0171696	3	127139574	0.0112353	4.26108e-06	14306	ebi-a-GCST90016997	Gut microbiota abundance (genus Eubacterium coprostanoligenes group id.11375)	21.5516
rs76898927	G	A	G	A	0.123055	-0.0366862	3	81546326	0.310672	0.0361863	3	81595477	0.0266375	4.78983e-06	14306	ebi-a-GCST90016997	Gut microbiota abundance (genus Eubacterium coprostanoligenes group id.11375)	21.3408
rs79895140	T	C	T	C	-0.0641017	0.0211631	2	50570263	0.414637	0.0259428	2	50797401	0.0141153	8.61807e-06	14306	ebi-a-GCST90016997	Gut microbiota abundance (genus Eubacterium coprostanoligenes group id.11375)	20.6233
rs9648214	T	C	T	C	-0.0828719	0.0213776	7	16341181	0.459135	0.028878	7	16380806	0.016431	2.52029e-07	14306	ebi-a-GCST90016997	Gut microbiota abundance (genus Eubacterium coprostanoligenes group id.11375)	25.4382
rs10774377	G	A	G	A	-0.0523003	4.76545e-06	12	5833353	0.999769	0.0164372	12	5942519	0.0113859	3.80899e-06	14306	ebi-a-GCST90017095	Gut microbiota abundance (order Clostridiales id.1863)	21.0996
rs112334273	G	A	G	A	0.0639383	-0.0359023	21	39331325	0.0490987	0.0182455	21	40703251	0.0127404	4.07258e-07	14306	ebi-a-GCST90017095	Gut microbiota abundance (order Clostridiales id.1863)	25.1858
rs13105690	C	T	C	T	0.0527441	-0.000993546	4	7418457	0.956202	0.0180906	4	7420184	0.011818	9.36807e-06	14306	ebi-a-GCST90017095	Gut microbiota abundance (order Clostridiales id.1863)	19.9186
rs13179700	C	T	C	T	-0.0510953	-0.0302926	5	149698225	0.078107	0.0171943	5	149077788	0.0109569	3.52111e-06	14306	ebi-a-GCST90017095	Gut microbiota abundance (order Clostridiales id.1863)	21.7464
rs1842454	G	A	G	A	-0.0543676	0.000132703	5	105724661	0.994928	0.020877	5	105060362	0.012734	9.91745e-06	14306	ebi-a-GCST90017095	Gut microbiota abundance (order Clostridiales id.1863)	18.2285
rs2273429	A	G	A	G	-0.0726191	0.0165638	14	52027354	0.533221	0.0265829	14	52494072	0.0153105	4.16869e-06	14306	ebi-a-GCST90017095	Gut microbiota abundance (order Clostridiales id.1863)	22.4969
rs290772	G	A	G	A	0.084254	-0.00411162	2	101509758	0.909911	0.0363374	2	102126220	0.0196297	9.9977e-06	14306	ebi-a-GCST90017095	Gut microbiota abundance (order Clostridiales id.1863)	18.4227
rs6442336	T	C	T	C	0.0547729	-0.021901	3	12829387	0.243465	0.018777	3	12870886	0.0124169	9.62565e-06	14306	ebi-a-GCST90017095	Gut microbiota abundance (order Clostridiales id.1863)	19.4583
rs6814436	C	T	C	T	-0.0741858	-0.00420388	4	160586149	0.857143	0.0233534	4	161507301	0.0150814	9.06296e-07	14306	ebi-a-GCST90017095	Gut microbiota abundance (order Clostridiales id.1863)	24.1968
rs6815608	C	T	C	T	-0.104089	-0.0417545	4	151210592	0.0646383	0.0225975	4	152131744	0.0210883	3.71989e-07	14306	ebi-a-GCST90017095	Gut microbiota abundance (order Clostridiales id.1863)	24.3628
rs72738886	T	C	T	C	0.0865333	-0.0540966	5	35770448	0.080423	0.0309435	5	35770550	0.0190392	8.4157e-06	14306	ebi-a-GCST90017095	Gut microbiota abundance (order Clostridiales id.1863)	20.6571
rs76767978	G	A	G	A	0.0699806	-0.0117664	3	131653136	0.607087	0.0228814	3	131371980	0.0156318	8.17561e-06	14306	ebi-a-GCST90017095	Gut microbiota abundance (order Clostridiales id.1863)	20.0418
rs992074	T	C	T	C	-0.255441	0.00571479	21	17195484	0.916056	0.0542186	21	18567802	0.0508788	8.95385e-07	14306	ebi-a-GCST90017095	Gut microbiota abundance (order Clostridiales id.1863)	25.2062
rs10774377	G	A	G	A	-0.052659	4.76545e-06	12	5833353	0.999769	0.0164372	12	5942519	0.0113858	3.24399e-06	14306	ebi-a-GCST90016913	Gut microbiota abundance (class Clostridia id.1859)	21.3904
rs112334273	G	A	G	A	0.0641008	-0.0359023	21	39331325	0.0490987	0.0182455	21	40703251	0.0127404	3.81408e-07	14306	ebi-a-GCST90016913	Gut microbiota abundance (class Clostridia id.1859)	25.314
rs13105690	C	T	C	T	0.0529097	-0.000993546	4	7418457	0.956202	0.0180906	4	7420184	0.011818	8.77789e-06	14306	ebi-a-GCST90016913	Gut microbiota abundance (class Clostridia id.1859)	20.0439
rs13179700	C	T	C	T	-0.0511937	-0.0302926	5	149698225	0.078107	0.0171943	5	149077788	0.0109569	3.37085e-06	14306	ebi-a-GCST90016913	Gut microbiota abundance (class Clostridia id.1859)	21.8302
rs1842454	G	A	G	A	-0.0547202	0.000132703	5	105724661	0.994928	0.020877	5	105060362	0.0127338	8.72027e-06	14306	ebi-a-GCST90016913	Gut microbiota abundance (class Clostridia id.1859)	18.4663
rs2273429	A	G	A	G	-0.0724037	0.0165638	14	52027354	0.533221	0.0265829	14	52494072	0.0153105	4.52137e-06	14306	ebi-a-GCST90016913	Gut microbiota abundance (class Clostridia id.1859)	22.3637
rs6797343	T	G	T	G	-0.0592279	-0.0125358	3	89219564	0.545104	0.0207164	3	89268714	0.0134556	9.35643e-06	14306	ebi-a-GCST90016913	Gut microbiota abundance (class Clostridia id.1859)	19.3752
rs6814436	C	T	C	T	-0.0739995	-0.00420388	4	160586149	0.857143	0.0233534	4	161507301	0.0150815	9.65095e-07	14306	ebi-a-GCST90016913	Gut microbiota abundance (class Clostridia id.1859)	24.0751
rs6815608	C	T	C	T	-0.103803	-0.0417545	4	151210592	0.0646383	0.0225975	4	152131744	0.0210883	4.01856e-07	14306	ebi-a-GCST90016913	Gut microbiota abundance (class Clostridia id.1859)	24.2291
rs72738886	T	C	T	C	0.0866169	-0.0540966	5	35770448	0.080423	0.0309435	5	35770550	0.0190393	8.24233e-06	14306	ebi-a-GCST90016913	Gut microbiota abundance (class Clostridia id.1859)	20.6968
rs76767978	G	A	G	A	0.0698882	-0.0117664	3	131653136	0.607087	0.0228814	3	131371980	0.0156319	8.39808e-06	14306	ebi-a-GCST90016913	Gut microbiota abundance (class Clostridia id.1859)	19.9887
rs992074	T	C	T	C	-0.255639	0.00571479	21	17195484	0.916056	0.0542186	21	18567802	0.0508787	8.77506e-07	14306	ebi-a-GCST90016913	Gut microbiota abundance (class Clostridia id.1859)	25.2454
rs10217435	C	T	C	T	-0.0883756	0.00539439	9	83437740	0.818052	0.0234487	9	86052655	0.0197506	6.50759e-06	14306	ebi-a-GCST90016950	Gut microbiota abundance (family Rikenellaceae id.967)	20.0218
rs10832801	A	C	A	C	-0.0534763	0.0141351	11	17567582	0.436828	0.0181787	11	17589129	0.0122666	7.50412e-06	14306	ebi-a-GCST90016950	Gut microbiota abundance (family Rikenellaceae id.967)	19.0053
rs1939881	G	A	G	A	-0.105589	0.00806328	11	95571670	0.818715	0.0351805	11	95304834	0.0206213	5.64378e-07	14306	ebi-a-GCST90016950	Gut microbiota abundance (family Rikenellaceae id.967)	26.2183
rs2447496	A	G	A	G	0.0549203	0.0124446	8	98176696	0.500035	0.0184518	8	99188924	0.0121904	6.08611e-06	14306	ebi-a-GCST90016950	Gut microbiota abundance (family Rikenellaceae id.967)	20.2969
rs2833282	G	A	G	A	0.0711137	0.0143472	21	31124392	0.529321	0.0228081	21	32496710	0.0156966	4.31102e-06	14306	ebi-a-GCST90016950	Gut microbiota abundance (family Rikenellaceae id.967)	20.5256
rs36021379	A	G	A	G	-0.0656005	-0.0359464	21	27143593	0.108051	0.0223684	21	28515912	0.0144903	7.19515e-06	14306	ebi-a-GCST90016950	Gut microbiota abundance (family Rikenellaceae id.967)	20.4955
rs4264350	T	C	T	C	-0.0526393	-0.0168758	15	71366303	0.301607	0.0163368	15	71658642	0.0108555	1.34831e-06	14306	ebi-a-GCST90016950	Gut microbiota abundance (family Rikenellaceae id.967)	23.5137
rs59663348	G	A	G	A	0.0570915	-0.0193221	18	4069710	0.306856	0.0189091	18	4069710	0.0125048	6.12238e-06	14306	ebi-a-GCST90016950	Gut microbiota abundance (family Rikenellaceae id.967)	20.8444
rs62532512	A	C	A	C	0.0504257	0.0051127	9	14158855	0.756227	0.0164693	9	14158854	0.0107399	2.76427e-06	14306	ebi-a-GCST90016950	Gut microbiota abundance (family Rikenellaceae id.967)	22.0447
rs6744030	C	T	C	T	0.0696747	0.0325329	2	173392399	0.103794	0.0199989	2	174257127	0.0157103	9.31515e-06	14306	ebi-a-GCST90016950	Gut microbiota abundance (family Rikenellaceae id.967)	19.669
rs6837275	A	G	A	G	0.0570355	-0.013256	4	186921078	0.457727	0.0178509	4	187842232	0.011887	1.447e-06	14306	ebi-a-GCST90016950	Gut microbiota abundance (family Rikenellaceae id.967)	23.0222
rs74474130	T	G	T	G	0.137747	0.0166348	14	89804477	0.704349	0.0438386	14	90270821	0.0295688	3.61377e-06	14306	ebi-a-GCST90016950	Gut microbiota abundance (family Rikenellaceae id.967)	21.7019
rs77885767	C	T	C	T	-0.156209	-0.0579748	14	21080475	0.134461	0.038734	14	21548634	0.0336482	2.84695e-06	14306	ebi-a-GCST90016950	Gut microbiota abundance (family Rikenellaceae id.967)	21.552
rs9389714	C	T	C	T	-0.0636841	-0.025372	6	99796791	0.382034	0.0290246	6	100244667	0.0143416	8.79063e-06	14306	ebi-a-GCST90016950	Gut microbiota abundance (family Rikenellaceae id.967)	19.7182
rs9578457	G	A	G	A	-0.141478	0.0536242	13	22293217	0.161211	0.0382754	13	22867356	0.0315848	3.99448e-06	14306	ebi-a-GCST90016950	Gut microbiota abundance (family Rikenellaceae id.967)	20.0642
rs9603208	G	T	G	T	0.0821173	-0.000967782	13	37470552	0.971494	0.0270826	13	38044689	0.0159596	1.91801e-07	14306	ebi-a-GCST90016950	Gut microbiota abundance (family Rikenellaceae id.967)	26.4744
rs10233278	T	C	T	C	-0.116319	-0.00590833	7	117856090	0.719674	0.0164626	7	117496144	0.0248527	3.508e-06	14306	ebi-a-GCST90017091	Gut microbiota abundance (order Bacillales id.1674)	21.9056
rs10410917	C	T	C	T	-0.11471	-0.0260363	19	14859629	0.11937	0.0167175	19	14970441	0.0250025	5.57353e-06	14306	ebi-a-GCST90017091	Gut microbiota abundance (order Bacillales id.1674)	21.0492
rs11034576	A	G	A	G	0.205765	-0.0112984	11	38064161	0.6457	0.0245754	11	38085711	0.0453311	8.85972e-06	14306	ebi-a-GCST90017091	Gut microbiota abundance (order Bacillales id.1674)	20.604
rs11207728	A	G	A	G	0.14455	0.00596493	1	61361862	0.786312	0.0220026	1	61827534	0.0316912	5.73456e-06	14306	ebi-a-GCST90017091	Gut microbiota abundance (order Bacillales id.1674)	20.8046
rs11844714	A	G	A	G	-0.143245	-0.000305241	14	48532023	0.987943	0.0201985	14	49001226	0.0320272	5.06209e-06	14306	ebi-a-GCST90017091	Gut microbiota abundance (order Bacillales id.1674)	20.0042
rs1287018	G	A	G	A	0.141125	-0.021506	20	5845828	0.301478	0.0208136	20	5826474	0.0319309	9.87097e-06	14306	ebi-a-GCST90017091	Gut microbiota abundance (order Bacillales id.1674)	19.5337
rs4617108	G	A	G	A	-0.248861	0.0331223	7	49384236	0.254143	0.0290459	7	49423832	0.0525929	1.97506e-06	14306	ebi-a-GCST90017091	Gut microbiota abundance (order Bacillales id.1674)	22.3903
rs74420793	A	G	A	G	-0.164413	0.00939723	4	126845554	0.724226	0.0266349	4	127766709	0.0353763	3.07319e-06	14306	ebi-a-GCST90017091	Gut microbiota abundance (order Bacillales id.1674)	21.5997
rs10248854	C	A	C	A	-0.0527827	-0.00159505	7	121641184	0.923823	0.0166812	7	121281238	0.0113464	4.20678e-06	14306	ebi-a-GCST90017003	Gut microbiota abundance (genus Eubacterium rectale group id.14374)	21.6405
rs10797540	A	G	A	G	0.0503179	0.0214908	1	234394624	0.190043	0.0163995	1	234530370	0.0108389	3.53387e-06	14306	ebi-a-GCST90017003	Gut microbiota abundance (genus Eubacterium rectale group id.14374)	21.5514
rs143694765	T	C	T	C	0.0870025	-0.0293747	1	115540288	0.280728	0.0272319	1	116082909	0.019779	9.75371e-06	14306	ebi-a-GCST90017003	Gut microbiota abundance (genus Eubacterium rectale group id.14374)	19.3488
rs2884897	A	G	A	G	-0.129364	0.0288445	11	8107990	0.519252	0.0447549	11	8129537	0.0289021	6.44421e-06	14306	ebi-a-GCST90017003	Gut microbiota abundance (genus Eubacterium rectale group id.14374)	20.034
rs314726	T	C	T	C	0.0528824	0.0126736	2	124795578	0.438854	0.0163715	2	125553155	0.0109486	1.37965e-06	14306	ebi-a-GCST90017003	Gut microbiota abundance (genus Eubacterium rectale group id.14374)	23.3295
rs35398954	A	G	A	G	-0.0901402	-0.0503431	15	92463535	0.0232675	0.0221873	15	93006765	0.0174602	5.39946e-07	14306	ebi-a-GCST90017003	Gut microbiota abundance (genus Eubacterium rectale group id.14374)	26.6525
rs59427698	A	G	A	G	-0.0576035	-0.0075357	9	126663466	0.718254	0.0208865	9	129425745	0.0130853	5.36908e-06	14306	ebi-a-GCST90017003	Gut microbiota abundance (genus Eubacterium rectale group id.14374)	19.379
rs62547233	A	G	A	G	0.0536319	-0.00622674	9	89398504	0.73011	0.0180496	9	92013419	0.0120201	9.89829e-06	14306	ebi-a-GCST90017003	Gut microbiota abundance (genus Eubacterium rectale group id.14374)	19.9081
rs10263623	C	T	C	T	0.193496	-0.0801252	7	65429224	0.056744	0.0420544	7	64894137	0.0439023	8.90697e-06	14306	ebi-a-GCST90017001	Gut microbiota abundance (genus Eubacterium nodatum group id.11297)	19.4254
rs10458299	T	C	T	C	-0.187753	-0.0283706	7	135367596	0.363172	0.0311991	7	135052348	0.041969	8.3672e-06	14306	ebi-a-GCST90017001	Gut microbiota abundance (genus Eubacterium nodatum group id.11297)	20.0132
rs11006576	A	G	A	G	-0.110167	0.0151663	10	59562257	0.355222	0.0164048	10	61322015	0.024593	7.98656e-06	14306	ebi-a-GCST90017001	Gut microbiota abundance (genus Eubacterium nodatum group id.11297)	20.0669
rs113893692	C	T	C	T	-0.185107	-0.024513	9	28245520	0.326015	0.0249579	9	28245518	0.0403573	5.75705e-06	14306	ebi-a-GCST90017001	Gut microbiota abundance (genus Eubacterium nodatum group id.11297)	21.0379
rs34297067	A	G	A	G	-0.186907	0.0124415	14	51719170	0.589741	0.0230736	14	52185888	0.0341475	6.59781e-08	14306	ebi-a-GCST90017001	Gut microbiota abundance (genus Eubacterium nodatum group id.11297)	29.9594
rs61841040	G	T	G	T	0.160621	0.0135843	10	9617786	0.509181	0.0205787	10	9659749	0.0341609	3.56139e-06	14306	ebi-a-GCST90017001	Gut microbiota abundance (genus Eubacterium nodatum group id.11297)	22.1078
rs6818880	G	A	G	A	0.110081	-0.0135438	4	93791596	0.408512	0.0163867	4	94712747	0.0245964	7.82546e-06	14306	ebi-a-GCST90017001	Gut microbiota abundance (genus Eubacterium nodatum group id.11297)	20.03
rs77910827	C	T	C	T	0.201788	-0.0659345	9	93835703	0.012245	0.0263212	9	96597985	0.0413568	9.05378e-07	14306	ebi-a-GCST90017001	Gut microbiota abundance (genus Eubacterium nodatum group id.11297)	23.8066
rs7827125	C	T	C	T	0.1223	-0.00598268	8	5097390	0.741314	0.0181231	8	4954912	0.0271331	7.17348e-06	14306	ebi-a-GCST90017001	Gut microbiota abundance (genus Eubacterium nodatum group id.11297)	20.3167
rs7880204	T	C	T	C	-0.125454	-0.0084649	1	171091680	0.654793	0.0189323	1	171060821	0.0275303	6.8388e-06	14306	ebi-a-GCST90017001	Gut microbiota abundance (genus Eubacterium nodatum group id.11297)	20.7657
rs9425984	T	C	T	C	-0.130234	-0.0182981	1	34064135	0.353685	0.0197292	1	34529736	0.0292347	7.20676e-06	14306	ebi-a-GCST90017001	Gut microbiota abundance (genus Eubacterium nodatum group id.11297)	19.845
rs10274562	C	T	C	T	0.110917	0.0123733	7	11182894	0.460203	0.0167543	7	11222521	0.0244556	6.49606e-06	14306	ebi-a-GCST90017059	Gut microbiota abundance (genus Ruminococcaceae UCG011 id.11368)	20.5703
rs12636310	G	A	G	A	0.132725	-0.0197398	3	185751703	0.294135	0.018816	3	185469491	0.0282037	2.81235e-06	14306	ebi-a-GCST90017059	Gut microbiota abundance (genus Ruminococcaceae UCG011 id.11368)	22.1459
rs12724320	C	T	C	T	-0.120881	-0.0161615	1	179401364	0.333786	0.0167214	1	179370499	0.0249229	1.51985e-06	14306	ebi-a-GCST90017059	Gut microbiota abundance (genus Ruminococcaceae UCG011 id.11368)	23.5244
rs1416041	A	C	A	C	-0.182339	0.0409003	6	104625801	0.0417436	0.0200879	6	105073676	0.0339898	7.04417e-08	14306	ebi-a-GCST90017059	Gut microbiota abundance (genus Ruminococcaceae UCG011 id.11368)	28.7781
rs2729556	T	C	T	C	0.109097	0.00790216	7	112123933	0.629477	0.0163788	7	111763988	0.0233699	3.18676e-06	14306	ebi-a-GCST90017059	Gut microbiota abundance (genus Ruminococcaceae UCG011 id.11368)	21.7927
rs4490371	T	C	T	C	-0.111816	-0.0117112	3	76155956	0.480884	0.0166144	3	76205107	0.0248963	7.74622e-06	14306	ebi-a-GCST90017059	Gut microbiota abundance (genus Ruminococcaceae UCG011 id.11368)	20.1715
rs79113084	C	T	C	T	-0.152166	0.0291083	12	29481986	0.273913	0.0266049	12	29634919	0.0317519	2.06125e-06	14306	ebi-a-GCST90017059	Gut microbiota abundance (genus Ruminococcaceae UCG011 id.11368)	22.9666
rs9729514	G	A	G	A	-0.184934	0.00501733	1	219727713	0.85818	0.0280782	1	219901055	0.0394616	2.36772e-06	14306	ebi-a-GCST90017059	Gut microbiota abundance (genus Ruminococcaceae UCG011 id.11368)	21.9626
rs10279978	A	G	A	G	-0.0622202	0.00789337	7	5279756	0.653149	0.0175646	7	5319387	0.0127675	1.17009e-06	14306	ebi-a-GCST90017047	Gut microbiota abundance (genus Romboutsia id.11347)	23.7493
rs11221428	T	C	T	C	-0.0726779	0.0251828	11	99794319	0.19497	0.0194309	11	99665050	0.0158263	6.48649e-06	14306	ebi-a-GCST90017047	Gut microbiota abundance (genus Romboutsia id.11347)	21.0885
rs16843578	C	T	C	T	-0.0875276	-0.00459404	1	171934745	0.900094	0.0365937	1	171903885	0.0196779	5.08124e-06	14306	ebi-a-GCST90017047	Gut microbiota abundance (genus Romboutsia id.11347)	19.7848
rs28603357	T	C	T	C	-0.214911	-0.0625674	7	106766378	0.290677	0.0592136	7	106406824	0.0474739	8.52236e-06	14306	ebi-a-GCST90017047	Gut microbiota abundance (genus Romboutsia id.11347)	20.4931
rs34302036	G	A	G	A	-0.0550261	0.000141782	7	78507408	0.993161	0.0165416	7	78136725	0.0120835	5.87665e-06	14306	ebi-a-GCST90017047	Gut microbiota abundance (genus Romboutsia id.11347)	20.7373
rs61841503	G	A	G	A	0.092888	0.0135688	10	16977560	0.576137	0.0242718	10	17019559	0.0171454	3.99595e-08	14306	ebi-a-GCST90017047	Gut microbiota abundance (genus Romboutsia id.11347)	29.3511
rs62504452	A	G	A	G	-0.0710048	0.0298297	7	146063205	0.205705	0.0235721	7	145760298	0.0156654	4.65833e-06	14306	ebi-a-GCST90017047	Gut microbiota abundance (genus Romboutsia id.11347)	20.5444
rs7109293	A	G	A	G	0.0919112	-0.00249786	11	133964762	0.92182	0.0254515	11	133834657	0.0205738	6.98361e-06	14306	ebi-a-GCST90017047	Gut microbiota abundance (genus Romboutsia id.11347)	19.9576
rs75200530	T	G	T	G	-0.190644	-0.0170178	8	5230532	0.722638	0.0479461	8	5088054	0.0421065	5.06559e-06	14306	ebi-a-GCST90017047	Gut microbiota abundance (genus Romboutsia id.11347)	20.4997
rs75987356	G	A	G	A	-0.129578	-0.00177124	2	15926583	0.953764	0.0305485	2	16066705	0.0280454	6.70795e-06	14306	ebi-a-GCST90017047	Gut microbiota abundance (genus Romboutsia id.11347)	21.3471
rs77702691	A	G	A	G	-0.094406	-0.0288985	13	88073285	0.315676	0.028801	13	88725540	0.0208544	7.3697e-06	14306	ebi-a-GCST90017047	Gut microbiota abundance (genus Romboutsia id.11347)	20.4929
rs9389266	T	G	T	G	0.0722815	0.0103076	6	135090599	0.629184	0.0213464	6	135411737	0.0162353	9.38469e-06	14306	ebi-a-GCST90017047	Gut microbiota abundance (genus Romboutsia id.11347)	19.8214
rs9567264	C	T	C	T	0.0580018	0.0155682	13	32146619	0.367177	0.017264	13	32720756	0.0127495	5.75692e-06	14306	ebi-a-GCST90017047	Gut microbiota abundance (genus Romboutsia id.11347)	20.6965
rs1031599	T	G	T	G	0.078627	-0.00962675	3	66675401	0.774137	0.0335464	3	66725825	0.0175644	6.31379e-06	14306	ebi-a-GCST90017020	Gut microbiota abundance (genus Lachnoclostridium id.11308)	20.039
rs12566975	T	C	T	C	-0.0468097	-0.00121144	1	185122219	0.941009	0.0163705	1	185091351	0.0105787	9.57194e-06	14306	ebi-a-GCST90017020	Gut microbiota abundance (genus Lachnoclostridium id.11308)	19.5797
rs1528479	A	G	A	G	0.0497799	0.0101546	2	166387541	0.547876	0.0168976	2	167244051	0.0111919	9.63984e-06	14306	ebi-a-GCST90017020	Gut microbiota abundance (genus Lachnoclostridium id.11308)	19.7834
rs1997204	C	T	C	T	0.108075	-0.0626529	12	101652817	0.111864	0.0394076	12	102046595	0.0242022	5.97077e-06	14306	ebi-a-GCST90017020	Gut microbiota abundance (genus Lachnoclostridium id.11308)	19.9407
rs2385421	A	G	A	G	0.0746186	-0.00383923	18	22163494	0.878402	0.0250937	18	19743455	0.0180734	7.13724e-06	14306	ebi-a-GCST90017020	Gut microbiota abundance (genus Lachnoclostridium id.11308)	17.0457
rs3821998	C	A	C	A	-0.0864066	-0.00915798	4	38692945	0.730486	0.026585	4	38694566	0.0192519	6.72048e-06	14306	ebi-a-GCST90017020	Gut microbiota abundance (genus Lachnoclostridium id.11308)	20.144
rs4738679	A	G	A	G	0.0520267	0.0632319	8	58457761	0.000170439	0.0168204	8	59370320	0.011404	4.41754e-06	14306	ebi-a-GCST90017020	Gut microbiota abundance (genus Lachnoclostridium id.11308)	20.8132
rs6112314	A	C	A	C	-0.0561715	0.00192005	20	19320202	0.911623	0.0172991	20	19300846	0.0108174	2.43215e-07	14306	ebi-a-GCST90017020	Gut microbiota abundance (genus Lachnoclostridium id.11308)	26.9641
rs615997	T	C	T	C	0.0511752	0.00281034	3	22996295	0.862652	0.0162448	3	23037786	0.0106491	2.0268e-06	14306	ebi-a-GCST90017020	Gut microbiota abundance (genus Lachnoclostridium id.11308)	23.0937
rs62285313	A	G	A	G	0.0864203	-0.0321817	3	177752244	0.2431	0.02757	3	177470032	0.0181565	1.58332e-06	14306	ebi-a-GCST90017020	Gut microbiota abundance (genus Lachnoclostridium id.11308)	22.6552
rs72829893	G	T	G	T	0.117472	0.0148931	17	48617179	0.577063	0.0267054	17	46694541	0.0268103	5.57763e-06	14306	ebi-a-GCST90017020	Gut microbiota abundance (genus Lachnoclostridium id.11308)	19.1984
rs78068103	A	G	A	G	0.0886199	0.0201421	17	13912842	0.428258	0.0254263	17	13816159	0.0194248	3.66522e-06	14306	ebi-a-GCST90017020	Gut microbiota abundance (genus Lachnoclostridium id.11308)	20.8137
rs789029	C	T	C	T	-0.0641288	-0.0195419	18	1053251	0.403392	0.0233872	18	1053252	0.0137974	3.75327e-06	14306	ebi-a-GCST90017020	Gut microbiota abundance (genus Lachnoclostridium id.11308)	21.6029
rs1035406	G	A	G	A	-0.11354	0.00293902	5	120037042	0.908031	0.0254412	5	119372737	0.0250863	5.84454e-06	14306	ebi-a-GCST90016949	Gut microbiota abundance (family Rhodospirillaceae id.2717)	20.4845
rs11591293	G	T	G	T	0.0743184	0.0176836	10	111660039	0.283032	0.0164723	10	113419797	0.0158724	2.67147e-06	14306	ebi-a-GCST90016949	Gut microbiota abundance (family Rhodospirillaceae id.2717)	21.9234
rs13336560	C	T	C	T	-0.0701719	0.0266061	16	88487835	0.108736	0.0165884	16	88554243	0.0158061	9.17339e-06	14306	ebi-a-GCST90016949	Gut microbiota abundance (family Rhodospirillaceae id.2717)	19.7096
rs1549633	A	C	A	C	0.0999312	-0.0101161	5	27945538	0.692277	0.0255607	5	27945645	0.0218634	4.70392e-06	14306	ebi-a-GCST90016949	Gut microbiota abundance (family Rhodospirillaceae id.2717)	20.8914
rs1923415	A	G	A	G	-0.0999238	0.0128421	6	88558996	0.653165	0.028578	6	89268715	0.0227326	9.63696e-06	14306	ebi-a-GCST90016949	Gut microbiota abundance (family Rhodospirillaceae id.2717)	19.3214
rs3754624	C	T	C	T	0.0971389	-0.00614322	2	224769095	0.773129	0.0213095	2	225633812	0.0200064	1.71479e-06	14306	ebi-a-GCST90016949	Gut microbiota abundance (family Rhodospirillaceae id.2717)	23.5748
rs4278423	T	C	T	C	0.107529	0.0128855	10	2628361	0.700985	0.0335568	10	2670553	0.0235725	3.12018e-06	14306	ebi-a-GCST90016949	Gut microbiota abundance (family Rhodospirillaceae id.2717)	20.8085
rs55876211	C	T	C	T	-0.0911851	-0.00578865	3	84422115	0.757108	0.0187165	3	84471266	0.0196395	2.86682e-06	14306	ebi-a-GCST90016949	Gut microbiota abundance (family Rhodospirillaceae id.2717)	21.5569
rs61933850	G	A	G	A	0.164808	-0.0158221	12	72745618	0.506062	0.0237933	12	73139398	0.0360647	7.22587e-06	14306	ebi-a-GCST90016949	Gut microbiota abundance (family Rhodospirillaceae id.2717)	20.883
rs6679026	T	C	T	C	0.111984	-0.00367369	1	78153828	0.89131	0.0268845	1	78619512	0.0251088	9.94672e-06	14306	ebi-a-GCST90016949	Gut microbiota abundance (family Rhodospirillaceae id.2717)	19.8912
rs7001029	C	T	C	T	0.117366	-0.00107432	8	130946157	0.969584	0.0281754	8	131958403	0.0261324	5.34749e-06	14306	ebi-a-GCST90016949	Gut microbiota abundance (family Rhodospirillaceae id.2717)	20.1709
rs72714493	A	G	A	G	0.0816858	-0.00624029	1	91740661	0.784455	0.0228149	1	92206218	0.0180791	7.3492e-06	14306	ebi-a-GCST90016949	Gut microbiota abundance (family Rhodospirillaceae id.2717)	20.4145
rs74354280	C	T	C	T	-0.0911896	0.00870461	4	133271763	0.631213	0.0181338	4	134192918	0.0204907	6.67298e-06	14306	ebi-a-GCST90016949	Gut microbiota abundance (family Rhodospirillaceae id.2717)	19.8051
rs76784716	A	G	A	G	0.136049	0.0650214	2	168176830	0.00995703	0.0252283	2	169033340	0.0285767	1.48988e-06	14306	ebi-a-GCST90016949	Gut microbiota abundance (family Rhodospirillaceae id.2717)	22.6656
rs9813022	A	G	A	G	-0.0842444	-0.000897361	3	13685237	0.957487	0.0168339	3	13726736	0.0163583	2.53122e-07	14306	ebi-a-GCST90016949	Gut microbiota abundance (family Rhodospirillaceae id.2717)	26.522
rs1035406	G	A	G	A	-0.114725	0.00293902	5	120037042	0.908031	0.0254412	5	119372737	0.0247994	4.07165e-06	14306	ebi-a-GCST90017106	Gut microbiota abundance (order Rhodospirillales id.2667)	21.401
rs11591293	G	T	G	T	0.0722755	0.0176836	10	111660039	0.283032	0.0164723	10	113419797	0.0158186	4.68533e-06	14306	ebi-a-GCST90017106	Gut microbiota abundance (order Rhodospirillales id.2667)	20.8759
rs11630875	T	C	T	C	0.0945198	-0.00309425	15	61483535	0.899661	0.0245401	15	61775734	0.0202139	3.70382e-06	14306	ebi-a-GCST90017106	Gut microbiota abundance (order Rhodospirillales id.2667)	21.8648
rs13336560	C	T	C	T	-0.0695313	0.0266061	16	88487835	0.108736	0.0165884	16	88554243	0.0157065	9.74675e-06	14306	ebi-a-GCST90017106	Gut microbiota abundance (order Rhodospirillales id.2667)	19.5976
rs1549633	A	C	A	C	0.0996735	-0.0101161	5	27945538	0.692277	0.0255607	5	27945645	0.0216667	3.88025e-06	14306	ebi-a-GCST90017106	Gut microbiota abundance (order Rhodospirillales id.2667)	21.1628
rs3730086	A	G	A	G	0.0800354	-5.9642e-05	5	68281223	0.997462	0.0187482	5	67577051	0.0178737	7.98252e-06	14306	ebi-a-GCST90017106	Gut microbiota abundance (order Rhodospirillales id.2667)	20.051
rs3754624	C	T	C	T	0.094128	-0.00614322	2	224769095	0.773129	0.0213095	2	225633812	0.0198389	2.68368e-06	14306	ebi-a-GCST90017106	Gut microbiota abundance (order Rhodospirillales id.2667)	22.5114
rs4278423	T	C	T	C	0.105215	0.0128855	10	2628361	0.700985	0.0335568	10	2670553	0.0233778	3.98043e-06	14306	ebi-a-GCST90017106	Gut microbiota abundance (order Rhodospirillales id.2667)	20.2557
rs55876211	C	T	C	T	-0.0865002	-0.00578865	3	84422115	0.757108	0.0187165	3	84471266	0.0195197	7.87318e-06	14306	ebi-a-GCST90017106	Gut microbiota abundance (order Rhodospirillales id.2667)	19.6376
rs61933850	G	A	G	A	0.164663	-0.0158221	12	72745618	0.506062	0.0237933	12	73139398	0.0360285	6.99874e-06	14306	ebi-a-GCST90017106	Gut microbiota abundance (order Rhodospirillales id.2667)	20.8881
rs7001029	C	T	C	T	0.120726	-0.00107432	8	130946157	0.969584	0.0281754	8	131958403	0.0260989	2.83067e-06	14306	ebi-a-GCST90017106	Gut microbiota abundance (order Rhodospirillales id.2667)	21.3972
rs76784716	A	G	A	G	0.136039	0.0650214	2	168176830	0.00995703	0.0252283	2	169033340	0.0284399	1.31383e-06	14306	ebi-a-GCST90017106	Gut microbiota abundance (order Rhodospirillales id.2667)	22.8808
rs77304857	C	A	C	A	-0.0997433	0.0233706	4	133326860	0.256824	0.0206103	4	134248015	0.0222165	6.02033e-06	14306	ebi-a-GCST90017106	Gut microbiota abundance (order Rhodospirillales id.2667)	20.1565
rs9813022	A	G	A	G	-0.0830794	-0.000897361	3	13685237	0.957487	0.0168339	3	13726736	0.0162642	3.07213e-07	14306	ebi-a-GCST90017106	Gut microbiota abundance (order Rhodospirillales id.2667)	26.0928
rs1035588	A	G	A	G	-0.108148	-0.0011646	2	149220676	0.945031	0.0168909	2	150077190	0.0236848	4.85501e-06	14306	ebi-a-GCST90017035	Gut microbiota abundance (genus Olsenella id.822)	20.8496
rs17148768	G	A	G	A	0.140434	0.00333546	10	10735122	0.878711	0.021857	10	10777085	0.0295602	2.19842e-06	14306	ebi-a-GCST90017035	Gut microbiota abundance (genus Olsenella id.822)	22.5699
rs2759329	A	G	A	G	0.111131	0.00718172	1	231824606	0.670327	0.0168705	1	231960352	0.0237218	3.43202e-06	14306	ebi-a-GCST90017035	Gut microbiota abundance (genus Olsenella id.822)	21.947
rs35225860	A	G	A	G	-0.223604	-0.0361713	1	247478968	0.383423	0.0414995	1	247642270	0.0482391	3.87044e-06	14306	ebi-a-GCST90017035	Gut microbiota abundance (genus Olsenella id.822)	21.4863
rs6046522	C	T	C	T	0.122938	0.00412652	20	19988924	0.844306	0.0210119	20	19969568	0.0269928	4.48456e-06	14306	ebi-a-GCST90017035	Gut microbiota abundance (genus Olsenella id.822)	20.7432
rs61090148	A	G	A	G	-0.104783	-0.0194651	4	173889347	0.237089	0.0164638	4	174810498	0.0231343	6.43724e-06	14306	ebi-a-GCST90017035	Gut microbiota abundance (genus Olsenella id.822)	20.5149
rs62112538	C	T	C	T	-0.19943	0.00284506	19	4925006	0.91375	0.0262677	19	4925018	0.0407033	1.1882e-06	14306	ebi-a-GCST90017035	Gut microbiota abundance (genus Olsenella id.822)	24.0061
rs72691585	C	A	C	A	-0.249079	-0.0173685	9	21884426	0.467203	0.0238894	9	21884425	0.0520814	2.95291e-06	14306	ebi-a-GCST90017035	Gut microbiota abundance (genus Olsenella id.822)	22.8723
rs7540303	C	T	C	T	0.108044	0.00840842	1	179660056	0.617915	0.0168571	1	179629191	0.023638	5.32023e-06	14306	ebi-a-GCST90017035	Gut microbiota abundance (genus Olsenella id.822)	20.892
rs8066522	A	G	A	G	0.106529	0.0149459	17	61555512	0.387575	0.017298	17	59632873	0.0240379	9.70085e-06	14306	ebi-a-GCST90017035	Gut microbiota abundance (genus Olsenella id.822)	19.6401
rs9460691	C	A	C	A	0.119966	-0.0353616	6	10421974	0.0882938	0.0207464	6	10422207	0.0268645	7.2835e-06	14306	ebi-a-GCST90017035	Gut microbiota abundance (genus Olsenella id.822)	19.9415
rs1035691	G	A	G	A	0.055176	-0.00609873	11	10637188	0.714131	0.0166489	11	10658735	0.0121602	9.65162e-06	14306	ebi-a-GCST90016915	Gut microbiota abundance (class Deltaproteobacteria id.3087)	20.5882
rs112381107	C	T	C	T	0.206594	0.0789674	9	15269707	0.0198312	0.0338985	9	15269705	0.0456908	4.63052e-06	14306	ebi-a-GCST90016915	Gut microbiota abundance (class Deltaproteobacteria id.3087)	20.4446
rs11599763	C	T	C	T	0.0544219	0.0182052	10	11813600	0.275796	0.0167049	10	11855599	0.0117397	3.94121e-06	14306	ebi-a-GCST90016915	Gut microbiota abundance (class Deltaproteobacteria id.3087)	21.4899
rs17084793	G	A	G	A	-0.0710762	-0.0232651	18	71645678	0.316836	0.0232423	18	69312914	0.015953	5.6863e-06	14306	ebi-a-GCST90016915	Gut microbiota abundance (class Deltaproteobacteria id.3087)	19.8501
rs17791387	A	G	A	G	-0.0735881	-0.0163507	9	79219511	0.557923	0.0279056	9	81834426	0.0154246	1.60221e-06	14306	ebi-a-GCST90016915	Gut microbiota abundance (class Deltaproteobacteria id.3087)	22.7608
rs2692012	G	A	G	A	-0.110335	-0.0173354	1	204022477	0.627873	0.0357637	1	203991605	0.0253336	3.14188e-06	14306	ebi-a-GCST90016915	Gut microbiota abundance (class Deltaproteobacteria id.3087)	18.9685
rs2838334	G	A	G	A	0.0561722	0.000932533	21	43645080	0.956576	0.0171261	21	45064961	0.0124124	5.44553e-06	14306	ebi-a-GCST90016915	Gut microbiota abundance (class Deltaproteobacteria id.3087)	20.4801
rs3935584	C	T	C	T	-0.0523484	0.000335579	2	233064573	0.983636	0.0163608	2	233929283	0.011566	7.50119e-06	14306	ebi-a-GCST90016915	Gut microbiota abundance (class Deltaproteobacteria id.3087)	20.4852
rs4506934	C	T	C	T	-0.0936514	-0.00724712	17	2953368	0.775495	0.0254111	17	2856662	0.02012	3.58889e-06	14306	ebi-a-GCST90016915	Gut microbiota abundance (class Deltaproteobacteria id.3087)	21.6657
rs55744759	A	G	A	G	-0.0779693	0.0339975	8	56955112	0.187965	0.0258218	8	57867671	0.0170738	7.31375e-06	14306	ebi-a-GCST90016915	Gut microbiota abundance (class Deltaproteobacteria id.3087)	20.8539
rs6058181	C	T	C	T	0.0825716	0.0212444	20	35106998	0.336495	0.022104	20	33694801	0.0165958	3.39555e-07	14306	ebi-a-GCST90016915	Gut microbiota abundance (class Deltaproteobacteria id.3087)	24.7551
rs62020470	A	G	A	G	-0.0585411	-0.00703994	15	95617836	0.741431	0.0213359	15	96161065	0.0129358	4.85087e-06	14306	ebi-a-GCST90016915	Gut microbiota abundance (class Deltaproteobacteria id.3087)	20.4802
rs9928243	C	A	C	A	-0.0538457	0.00352933	16	71507738	0.829046	0.0163451	16	71541641	0.0117718	5.02077e-06	14306	ebi-a-GCST90016915	Gut microbiota abundance (class Deltaproteobacteria id.3087)	20.9226
rs10402491	C	T	C	T	0.0661701	0.0112722	19	13314985	0.605886	0.0218473	19	13425799	0.014851	7.58351e-06	14306	ebi-a-GCST90016940	Gut microbiota abundance (family Lachnospiraceae id.1987)	19.8524
rs11139361	C	T	C	T	-0.0494463	0.0130694	9	69564931	0.452836	0.0174097	9	72179847	0.0110503	4.26265e-06	14306	ebi-a-GCST90016940	Gut microbiota abundance (family Lachnospiraceae id.1987)	20.0226
rs112040820	A	G	A	G	0.0549584	0.00736329	17	82511188	0.693455	0.0186804	17	80469064	0.0117086	2.41835e-06	14306	ebi-a-GCST90016940	Gut microbiota abundance (family Lachnospiraceae id.1987)	22.0322
rs11841382	G	T	G	T	-0.0718128	-0.00910097	13	37430535	0.757185	0.029436	13	38004672	0.017462	9.57767e-06	14306	ebi-a-GCST90016940	Gut microbiota abundance (family Lachnospiraceae id.1987)	16.9128
rs11979110	T	C	T	C	-0.0500924	-0.00359605	7	130751700	0.825325	0.0162937	7	130436459	0.0105069	1.81844e-06	14306	ebi-a-GCST90016940	Gut microbiota abundance (family Lachnospiraceae id.1987)	22.7297
rs1205443	A	G	A	G	0.0501415	0.0170752	20	38248466	0.319008	0.0171352	20	36876868	0.0112157	7.28836e-06	14306	ebi-a-GCST90016940	Gut microbiota abundance (family Lachnospiraceae id.1987)	19.9867
rs12760724	A	C	A	C	-0.0484566	-0.00435517	1	213858626	0.802072	0.0173744	1	214031969	0.0107934	7.26742e-06	14306	ebi-a-GCST90016940	Gut microbiota abundance (family Lachnospiraceae id.1987)	20.1553
rs13005175	G	A	G	A	-0.0993483	-0.0294972	2	231605011	0.45791	0.0397379	2	232469722	0.0218395	8.37067e-06	14306	ebi-a-GCST90016940	Gut microbiota abundance (family Lachnospiraceae id.1987)	20.6936
rs2159863	A	G	A	G	-0.0585831	-0.00922892	4	10243730	0.663738	0.0212277	4	10245354	0.0128742	3.69556e-06	14306	ebi-a-GCST90016940	Gut microbiota abundance (family Lachnospiraceae id.1987)	20.7064
rs2910921	C	T	C	T	-0.160302	-0.00995859	5	32348487	0.839029	0.0490244	5	32348593	0.035832	8.41977e-06	14306	ebi-a-GCST90016940	Gut microbiota abundance (family Lachnospiraceae id.1987)	20.0141
rs3127230	C	T	C	T	-0.0503537	-0.00366426	10	101632746	0.836543	0.0177604	10	103392503	0.0112201	6.20326e-06	14306	ebi-a-GCST90016940	Gut microbiota abundance (family Lachnospiraceae id.1987)	20.1405
rs35524804	T	C	T	C	-0.0607481	-0.0269087	9	97351401	0.177271	0.0199441	9	100113683	0.0125216	2.44997e-06	14306	ebi-a-GCST90016940	Gut microbiota abundance (family Lachnospiraceae id.1987)	23.5367
rs7359994	C	T	C	T	0.0503142	-0.0144976	19	28917951	0.382644	0.016606	19	29408858	0.0112482	5.35895e-06	14306	ebi-a-GCST90016940	Gut microbiota abundance (family Lachnospiraceae id.1987)	20.0085
rs79086868	T	C	T	C	0.0776723	-0.0131466	9	130916218	0.628086	0.0271388	9	133791605	0.0164472	3.01426e-06	14306	ebi-a-GCST90016940	Gut microbiota abundance (family Lachnospiraceae id.1987)	22.3022
rs959845	T	C	T	C	0.0493666	-0.0242982	4	185985647	0.146084	0.016717	4	186906801	0.0107801	5.16952e-06	14306	ebi-a-GCST90016940	Gut microbiota abundance (family Lachnospiraceae id.1987)	20.9711
rs9929145	G	A	G	A	-0.125721	0.0281341	16	76525287	0.455743	0.0377196	16	76559184	0.0245233	2.83596e-07	14306	ebi-a-GCST90016940	Gut microbiota abundance (family Lachnospiraceae id.1987)	26.282
rs10404377	A	C	A	C	0.0503183	0.0131719	19	16063847	0.43056	0.0167106	19	16174657	0.011165	6.99021e-06	14306	ebi-a-GCST90016939	Gut microbiota abundance (family Family XIII id.1957)	20.3111
rs118170811	A	G	A	G	0.151619	-0.0472864	10	100607139	0.314842	0.0470459	10	102366896	0.0317112	1.80356e-06	14306	ebi-a-GCST90016939	Gut microbiota abundance (family Family XIII id.1957)	22.8603
rs12904405	A	G	A	G	-0.0851896	0.0319246	15	93562186	0.252358	0.0278905	15	94105415	0.0192688	7.67414e-06	14306	ebi-a-GCST90016939	Gut microbiota abundance (family Family XIII id.1957)	19.5463
rs3098182	T	G	T	G	-0.0508511	-0.00279369	15	50510783	0.864246	0.0163401	15	50802980	0.011014	4.04027e-06	14306	ebi-a-GCST90016939	Gut microbiota abundance (family Family XIII id.1957)	21.3162
rs4293737	A	G	A	G	-0.112091	0.0475783	3	32332038	0.0177296	0.0200649	3	32373530	0.0271305	8.38475e-06	14306	ebi-a-GCST90016939	Gut microbiota abundance (family Family XIII id.1957)	17.0697
rs482905	G	T	G	T	0.0596528	0.00491218	1	166587965	0.794149	0.018826	1	166557202	0.012717	3.72349e-06	14306	ebi-a-GCST90016939	Gut microbiota abundance (family Family XIII id.1957)	22.0035
rs6501525	A	G	A	G	0.0561559	-0.0274937	17	72222486	0.111635	0.017282	17	70218627	0.0115587	1.23726e-06	14306	ebi-a-GCST90016939	Gut microbiota abundance (family Family XIII id.1957)	23.6033
rs66753613	G	A	G	A	0.0651136	0.0233442	1	38746349	0.268321	0.021089	1	39212021	0.0144251	8.08295e-06	14306	ebi-a-GCST90016939	Gut microbiota abundance (family Family XIII id.1957)	20.3754
rs6797051	C	T	C	T	-0.0805985	-0.0228261	3	88946068	0.409651	0.0276845	3	88995218	0.0171364	4.89283e-06	14306	ebi-a-GCST90016939	Gut microbiota abundance (family Family XIII id.1957)	22.1215
rs7514702	T	C	T	C	-0.0663236	-0.0073467	1	186944891	0.74731	0.0228025	1	186914023	0.0141626	3.91643e-06	14306	ebi-a-GCST90016939	Gut microbiota abundance (family Family XIII id.1957)	21.9306
rs10409783	G	A	G	A	-0.0950828	-0.0451455	19	4555774	0.012498	0.0180744	19	4555786	0.0211239	7.69591e-06	14306	ebi-a-GCST90017069	Gut microbiota abundance (genus Slackia id.825)	20.2608
rs12440440	A	G	A	G	0.0901934	-0.00761324	15	33749695	0.656792	0.0171336	15	34041896	0.0190582	2.62869e-06	14306	ebi-a-GCST90017069	Gut microbiota abundance (genus Slackia id.825)	22.3968
rs16894137	C	T	C	T	-0.122792	0.00427568	8	95934063	0.859368	0.024132	8	96946291	0.0263047	2.71181e-06	14306	ebi-a-GCST90017069	Gut microbiota abundance (genus Slackia id.825)	21.7908
rs35156985	T	C	T	C	-0.155709	-0.0118733	7	99854092	0.771672	0.0409162	7	99451715	0.0348085	8.05954e-06	14306	ebi-a-GCST90017069	Gut microbiota abundance (genus Slackia id.825)	20.0104
rs4492265	G	A	G	A	0.0905757	0.0236544	7	13484058	0.182932	0.0177614	7	13523683	0.0191658	2.40924e-06	14306	ebi-a-GCST90017069	Gut microbiota abundance (genus Slackia id.825)	22.3342
rs8901	C	T	C	T	0.0934594	0.0162869	17	76270929	0.36331	0.0179159	17	74267010	0.0186813	6.07002e-07	14306	ebi-a-GCST90017069	Gut microbiota abundance (genus Slackia id.825)	25.0283
rs10414815	C	T	C	T	-0.10453	0.0297942	19	42082093	0.44797	0.0392647	19	42586245	0.0230253	4.23975e-06	14306	ebi-a-GCST90017028	Gut microbiota abundance (genus Lachnospiraceae UCG010 id.11330)	20.6097
rs11192447	A	G	A	G	0.126592	0.0145033	10	82088641	0.698329	0.0374204	10	83848397	0.024345	4.68954e-07	14306	ebi-a-GCST90017028	Gut microbiota abundance (genus Lachnospiraceae UCG010 id.11330)	27.0391
rs12346653	C	T	C	T	0.0657686	0.0237059	9	89652324	0.236985	0.0200463	9	92267239	0.0139569	2.70321e-06	14306	ebi-a-GCST90017028	Gut microbiota abundance (genus Lachnospiraceae UCG010 id.11330)	22.2054
rs17730011	G	A	G	A	-0.0702357	0.00803058	6	84063126	0.68682	0.0199184	6	84772845	0.015706	7.84603e-06	14306	ebi-a-GCST90017028	Gut microbiota abundance (genus Lachnospiraceae UCG010 id.11330)	19.9979
rs2833528	T	C	T	C	0.0562148	0.0131126	21	31821255	0.43667	0.0168579	21	33193567	0.0127763	9.91996e-06	14306	ebi-a-GCST90017028	Gut microbiota abundance (genus Lachnospiraceae UCG010 id.11330)	19.3594
rs336138	G	T	G	T	0.0779543	0.0162176	5	8146258	0.52393	0.0254474	5	8146371	0.0171865	7.48411e-06	14306	ebi-a-GCST90017028	Gut microbiota abundance (genus Lachnospiraceae UCG010 id.11330)	20.5734
rs4576377	C	A	C	A	0.0572001	0.00351817	7	81780947	0.835425	0.0169348	7	81410263	0.0127043	7.63062e-06	14306	ebi-a-GCST90017028	Gut microbiota abundance (genus Lachnospiraceae UCG010 id.11330)	20.2718
rs72894957	G	A	G	A	0.222263	-0.105244	2	184997864	0.0546349	0.0547642	2	185862591	0.0486425	5.68434e-06	14306	ebi-a-GCST90017028	Gut microbiota abundance (genus Lachnospiraceae UCG010 id.11330)	20.8787
rs74315802	G	T	G	T	0.0867262	0.0298813	14	29403135	0.160185	0.0212762	14	29872341	0.0183477	3.19007e-06	14306	ebi-a-GCST90017028	Gut microbiota abundance (genus Lachnospiraceae UCG010 id.11330)	22.3428
rs9981767	A	C	A	C	0.0655062	0.0294217	21	42659765	0.116583	0.0187486	21	44079875	0.0131994	9.96369e-07	14306	ebi-a-GCST90017028	Gut microbiota abundance (genus Lachnospiraceae UCG010 id.11330)	24.6295
rs10417872	G	T	G	T	-0.118306	-0.0116292	19	28276446	0.519282	0.0180451	19	28767353	0.024522	1.28677e-06	14306	ebi-a-GCST90017031	Gut microbiota abundance (genus Lactococcus id.1851)	23.2756
rs123059	C	T	C	T	0.13671	-0.0102457	17	2796641	0.603596	0.0197322	17	2699935	0.0274694	1.26561e-06	14306	ebi-a-GCST90017031	Gut microbiota abundance (genus Lactococcus id.1851)	24.7686
rs12621813	G	A	G	A	0.108423	-0.0206026	2	31043183	0.263276	0.0184169	2	31266049	0.0239978	6.6083e-06	14306	ebi-a-GCST90017031	Gut microbiota abundance (genus Lactococcus id.1851)	20.4127
rs17168302	G	A	G	A	0.191857	0.0093394	7	14610596	0.72491	0.0265396	7	14650221	0.0424761	6.28608e-06	14306	ebi-a-GCST90017031	Gut microbiota abundance (genus Lactococcus id.1851)	20.4017
rs2293361	C	T	C	T	-0.199221	-0.0682287	2	53887727	0.05972	0.0362367	2	54114864	0.0430969	1.39592e-06	14306	ebi-a-GCST90017031	Gut microbiota abundance (genus Lactococcus id.1851)	21.3687
rs4766997	C	T	C	T	0.114599	-0.00762473	12	112723633	0.643643	0.0164819	12	113161438	0.023839	2.06144e-06	14306	ebi-a-GCST90017031	Gut microbiota abundance (genus Lactococcus id.1851)	23.1092
rs55910161	C	T	C	T	0.146426	0.024807	10	69758887	0.337454	0.025862	10	71518643	0.0307367	2.36211e-06	14306	ebi-a-GCST90017031	Gut microbiota abundance (genus Lactococcus id.1851)	22.6946
rs6674304	C	T	C	T	0.200758	0.0386076	1	116345120	0.371095	0.0431648	1	116887742	0.0442121	6.1776e-06	14306	ebi-a-GCST90017031	Gut microbiota abundance (genus Lactococcus id.1851)	20.6188
rs7992246	C	T	C	T	-0.104232	-0.000493167	13	112818211	0.976444	0.016702	13	113472525	0.0230786	4.44723e-06	14306	ebi-a-GCST90017031	Gut microbiota abundance (genus Lactococcus id.1851)	20.3978
rs10439674	A	G	A	G	-0.0572129	0.0134896	21	41309465	0.50617	0.0202908	21	42681392	0.0130007	7.68493e-06	14306	ebi-a-GCST90017011	Gut microbiota abundance (genus Fusicatenibacter id.11305)	19.3666
rs167879	T	C	T	C	0.0659543	-0.0235023	20	57362310	0.307918	0.0230505	20	55937366	0.0148763	5.86894e-06	14306	ebi-a-GCST90017011	Gut microbiota abundance (genus Fusicatenibacter id.11305)	19.6561
rs1864685	A	C	A	C	-0.0494799	-0.00842354	17	72725643	0.610689	0.0165463	17	70721782	0.0108105	4.96158e-06	14306	ebi-a-GCST90017011	Gut microbiota abundance (genus Fusicatenibacter id.11305)	20.9491
rs2025938	G	A	G	A	-0.0967298	0.0351993	10	110417361	0.289917	0.0332602	10	112177119	0.0205426	2.98834e-06	14306	ebi-a-GCST90017011	Gut microbiota abundance (genus Fusicatenibacter id.11305)	22.1722
rs206581	A	G	A	G	-0.0568339	-0.0251261	18	10370599	0.203793	0.0197716	18	10370596	0.0127894	8.95757e-06	14306	ebi-a-GCST90017011	Gut microbiota abundance (genus Fusicatenibacter id.11305)	19.7476
rs2132128	G	A	G	A	-0.0771914	-0.0371984	8	15503209	0.169349	0.0270672	8	15360718	0.0160344	1.07686e-06	14306	ebi-a-GCST90017011	Gut microbiota abundance (genus Fusicatenibacter id.11305)	23.1757
rs3303	T	C	T	C	-0.0953657	-0.0202624	10	118687917	0.544908	0.033469	10	120447429	0.020407	3.93895e-06	14306	ebi-a-GCST90017011	Gut microbiota abundance (genus Fusicatenibacter id.11305)	21.8387
rs4378146	A	C	A	C	-0.0616691	-0.00307255	1	24601134	0.86932	0.0186756	1	24927625	0.0125259	7.20444e-07	14306	ebi-a-GCST90017011	Gut microbiota abundance (genus Fusicatenibacter id.11305)	24.2391
rs60254196	G	A	G	A	0.0492427	0.00204353	7	149159628	0.900762	0.0163878	7	148856720	0.0109365	5.46739e-06	14306	ebi-a-GCST90017011	Gut microbiota abundance (genus Fusicatenibacter id.11305)	20.2734
rs62187631	T	C	T	C	-0.0710571	0.0209188	2	225784854	0.312163	0.0206975	2	226649570	0.015924	4.54527e-06	14306	ebi-a-GCST90017011	Gut microbiota abundance (genus Fusicatenibacter id.11305)	19.9118
rs62353480	A	G	A	G	-0.0701397	0.03625	5	29594893	0.0948462	0.0217018	5	29595000	0.0145589	1.56769e-06	14306	ebi-a-GCST90017011	Gut microbiota abundance (genus Fusicatenibacter id.11305)	23.2098
rs6515626	G	A	G	A	0.141575	0.00900269	20	25276365	0.783675	0.0327928	20	25257001	0.0313559	7.28652e-06	14306	ebi-a-GCST90017011	Gut microbiota abundance (genus Fusicatenibacter id.11305)	20.3861
rs704418	C	T	C	T	-0.0739124	0.00159777	3	64267127	0.948332	0.0246562	3	64252803	0.0151073	7.77428e-07	14306	ebi-a-GCST90017011	Gut microbiota abundance (genus Fusicatenibacter id.11305)	23.9365
rs73103914	A	G	A	G	-0.0597324	-0.000925349	12	58264528	0.967685	0.0228414	12	58658311	0.0134458	8.29564e-06	14306	ebi-a-GCST90017011	Gut microbiota abundance (genus Fusicatenibacter id.11305)	19.7354
rs792108	C	T	C	T	0.0508345	-0.0127381	2	5392660	0.441417	0.0165472	2	5532793	0.0113843	8.49533e-06	14306	ebi-a-GCST90017011	Gut microbiota abundance (genus Fusicatenibacter id.11305)	19.939
rs8028026	G	A	G	A	0.0792146	0.0324204	15	87809984	0.248131	0.0280721	15	88353215	0.0180505	8.06325e-06	14306	ebi-a-GCST90017011	Gut microbiota abundance (genus Fusicatenibacter id.11305)	19.2589
rs8063430	T	C	T	C	-0.104026	-0.0296295	16	73787906	0.424793	0.0371235	16	73821805	0.022217	4.9289e-06	14306	ebi-a-GCST90017011	Gut microbiota abundance (genus Fusicatenibacter id.11305)	21.9237
rs9905659	G	A	G	A	-0.061617	-0.0335611	17	72701205	0.112433	0.0211428	17	70697344	0.0136576	7.30988e-06	14306	ebi-a-GCST90017011	Gut microbiota abundance (genus Fusicatenibacter id.11305)	20.3541
rs10461257	A	G	A	G	-0.0551969	0.00651929	4	155209852	0.705732	0.0172653	4	156131004	0.0122069	6.50744e-06	14306	ebi-a-GCST90016978	Gut microbiota abundance (genus Christensenellaceae R 7group id.11283)	20.4465
rs17081797	A	G	A	G	-0.0904325	-0.00367145	18	69888324	0.911584	0.033064	18	67555560	0.0204253	3.34033e-06	14306	ebi-a-GCST90016978	Gut microbiota abundance (genus Christensenellaceae R 7group id.11283)	19.6025
rs60954665	T	G	T	G	0.049815	-0.0206913	19	35392834	0.203561	0.0162735	19	35883736	0.0110787	7.13181e-06	14306	ebi-a-GCST90016978	Gut microbiota abundance (genus Christensenellaceae R 7group id.11283)	20.2182
rs62132810	A	G	A	G	-0.0828853	0.0387617	19	48775970	0.0970912	0.0233627	19	49279227	0.0179623	5.66709e-06	14306	ebi-a-GCST90016978	Gut microbiota abundance (genus Christensenellaceae R 7group id.11283)	21.2927
rs62190261	A	C	A	C	0.0958394	-0.0069513	2	230078383	0.812741	0.0293439	2	230943099	0.0214723	8.74017e-06	14306	ebi-a-GCST90016978	Gut microbiota abundance (genus Christensenellaceae R 7group id.11283)	19.9219
rs62467127	C	T	C	T	0.114108	-0.0357469	7	118456871	0.492401	0.0520716	7	118096925	0.0251983	3.25364e-06	14306	ebi-a-GCST90016978	Gut microbiota abundance (genus Christensenellaceae R 7group id.11283)	20.5064
rs73952017	C	T	C	T	-0.0862164	0.00654077	18	1779608	0.807152	0.0267952	18	1779609	0.0194354	8.45766e-06	14306	ebi-a-GCST90016978	Gut microbiota abundance (genus Christensenellaceae R 7group id.11283)	19.6785
rs78521377	C	T	C	T	0.124992	-0.0910035	10	124759805	0.0539498	0.0472197	10	126448374	0.0274797	5.60673e-06	14306	ebi-a-GCST90016978	Gut microbiota abundance (genus Christensenellaceae R 7group id.11283)	20.689
rs892686	A	G	A	G	0.0514099	0.0154374	9	80428461	0.344371	0.0163261	9	83043376	0.011136	3.96862e-06	14306	ebi-a-GCST90016978	Gut microbiota abundance (genus Christensenellaceae R 7group id.11283)	21.3125
rs11604400	C	T	C	T	-0.102524	0.0282778	11	98515355	0.288246	0.0266275	11	98386085	0.0234834	9.74473e-06	14306	ebi-a-GCST90016960	Gut microbiota abundance (genus Adlercreutzia id.812)	19.0603
rs13231526	C	A	C	A	0.143237	0.029733	7	48804555	0.320984	0.0299596	7	48844151	0.0311654	4.8136e-06	14306	ebi-a-GCST90016960	Gut microbiota abundance (genus Adlercreutzia id.812)	21.1235
rs2717140	C	T	C	T	-0.119225	0.000907954	18	77297814	0.973498	0.0273305	18	75009770	0.0251081	2.04593e-06	14306	ebi-a-GCST90016960	Gut microbiota abundance (genus Adlercreutzia id.812)	22.5479
rs55719207	G	A	G	A	-0.0699243	-0.00263568	3	105637127	0.874968	0.0167502	3	105355971	0.0158036	9.60506e-06	14306	ebi-a-GCST90016960	Gut microbiota abundance (genus Adlercreutzia id.812)	19.5769
rs6664405	T	C	T	C	-0.0953084	0.0350442	1	68978480	0.130994	0.0232051	1	69444163	0.0210752	5.2342e-06	14306	ebi-a-GCST90016960	Gut microbiota abundance (genus Adlercreutzia id.812)	20.4512
rs7680684	T	C	T	C	0.083381	-0.0149696	4	170360208	0.383731	0.0171859	4	171281359	0.0168901	9.769e-07	14306	ebi-a-GCST90016960	Gut microbiota abundance (genus Adlercreutzia id.812)	24.3708
rs9490822	C	T	C	T	-0.0734512	0.018538	6	123587938	0.256849	0.0163493	6	123909083	0.0155789	2.54419e-06	14306	ebi-a-GCST90016960	Gut microbiota abundance (genus Adlercreutzia id.812)	22.2292
rs9915817	C	T	C	T	-0.0749219	-0.0245375	17	50786818	0.173128	0.0180129	17	48864179	0.016833	8.21675e-06	14306	ebi-a-GCST90016960	Gut microbiota abundance (genus Adlercreutzia id.812)	19.8105
rs10464997	G	A	G	A	0.137691	-0.00134107	8	21045182	0.949102	0.0210087	8	20902693	0.0294804	3.29754e-06	14306	ebi-a-GCST90017038	Gut microbiota abundance (genus Oxalobacter id.2978)	21.8145
rs11108500	A	G	A	G	-0.199099	0.064625	12	96425426	0.0267227	0.0291689	12	96819204	0.0427327	3.74283e-06	14306	ebi-a-GCST90017038	Gut microbiota abundance (genus Oxalobacter id.2978)	21.7079
rs111966731	T	C	T	C	0.213114	-0.00832302	15	93398708	0.774169	0.0290076	15	93941937	0.047162	7.29861e-06	14306	ebi-a-GCST90017038	Gut microbiota abundance (genus Oxalobacter id.2978)	20.4192
rs12002250	A	C	A	C	0.217122	-0.0243899	9	19682560	0.545154	0.0403114	9	19682558	0.0466317	1.41504e-06	14306	ebi-a-GCST90017038	Gut microbiota abundance (genus Oxalobacter id.2978)	21.6793
rs1569853	T	C	T	C	-0.138078	0.0382632	6	38582525	0.125689	0.0249869	6	38550301	0.0296981	3.64502e-06	14306	ebi-a-GCST90017038	Gut microbiota abundance (genus Oxalobacter id.2978)	21.6168
rs36057338	G	T	G	T	0.207847	-0.022273	4	189014160	0.629054	0.0461082	4	189935314	0.0421439	8.79812e-07	14306	ebi-a-GCST90017038	Gut microbiota abundance (genus Oxalobacter id.2978)	24.3231
rs3862635	C	T	C	T	-0.172142	-0.018955	11	126712683	0.502411	0.0282614	11	126582578	0.0394026	9.18692e-06	14306	ebi-a-GCST90017038	Gut microbiota abundance (genus Oxalobacter id.2978)	19.0864
rs4428215	G	A	G	A	0.130293	-0.0100661	3	172229645	0.590171	0.0186899	3	171947435	0.0242237	7.51069e-08	14306	ebi-a-GCST90017038	Gut microbiota abundance (genus Oxalobacter id.2978)	28.9309
rs6000536	C	T	C	T	-0.130992	-0.0126753	22	37025428	0.562673	0.0218964	22	37421469	0.0253804	2.06054e-07	14306	ebi-a-GCST90017038	Gut microbiota abundance (genus Oxalobacter id.2978)	26.6374
rs6993398	G	A	G	A	0.127217	0.016615	8	114548460	0.430399	0.0210714	8	115560689	0.0278855	7.12771e-06	14306	ebi-a-GCST90017038	Gut microbiota abundance (genus Oxalobacter id.2978)	20.8129
rs736744	T	C	T	C	-0.117882	-0.012722	9	84899492	0.439541	0.0164586	9	87514407	0.0211262	2.57472e-08	14306	ebi-a-GCST90017038	Gut microbiota abundance (genus Oxalobacter id.2978)	31.1352
rs10490280	C	T	C	T	-0.0672094	0.0219565	2	37678833	0.292991	0.0208795	2	37905976	0.0143309	4.15547e-06	14306	ebi-a-GCST90017054	Gut microbiota abundance (genus Ruminococcaceae UCG003 id.11361)	21.9944
rs11243416	T	C	T	C	-0.0925653	-0.0105169	9	131541583	0.744483	0.0322682	9	134416970	0.0191203	1.66882e-06	14306	ebi-a-GCST90017054	Gut microbiota abundance (genus Ruminococcaceae UCG003 id.11361)	23.4373
rs11613919	G	T	G	T	0.0727604	-0.000825394	12	75102683	0.966466	0.0196328	12	75496463	0.0155716	1.6251e-06	14306	ebi-a-GCST90017054	Gut microbiota abundance (genus Ruminococcaceae UCG003 id.11361)	21.8335
rs16959793	A	C	A	C	-0.062527	-0.00833338	15	34779517	0.614523	0.0165467	15	35071718	0.0131259	2.21707e-06	14306	ebi-a-GCST90017054	Gut microbiota abundance (genus Ruminococcaceae UCG003 id.11361)	22.6922
rs2523124	C	T	C	T	0.0546625	0.030649	7	97719124	0.0654124	0.0166352	7	97348436	0.0120823	5.78376e-06	14306	ebi-a-GCST90017054	Gut microbiota abundance (genus Ruminococcaceae UCG003 id.11361)	20.4682
rs3013089	G	A	G	A	-0.0551473	0.0104566	1	13468126	0.534075	0.0168168	1	13794594	0.0120346	4.38137e-06	14306	ebi-a-GCST90017054	Gut microbiota abundance (genus Ruminococcaceae UCG003 id.11361)	20.9984
rs4452755	A	C	A	C	-0.0634463	0.00600448	8	81114617	0.727343	0.0172214	8	82026852	0.0134741	3.29337e-06	14306	ebi-a-GCST90017054	Gut microbiota abundance (genus Ruminococcaceae UCG003 id.11361)	22.1724
rs4532474	G	A	G	A	0.0769231	-0.00523209	6	105333663	0.811553	0.0219446	6	105781538	0.017045	4.82125e-06	14306	ebi-a-GCST90017054	Gut microbiota abundance (genus Ruminococcaceae UCG003 id.11361)	20.3666
rs646327	G	A	G	A	0.0586696	0.0212356	19	48706594	0.198637	0.0165201	19	49209851	0.0118369	7.83177e-07	14306	ebi-a-GCST90017054	Gut microbiota abundance (genus Ruminococcaceae UCG003 id.11361)	24.5669
rs6759615	A	G	A	G	0.102523	0.047713	2	204373993	0.0814554	0.0273851	2	205238716	0.0200204	7.86231e-07	14306	ebi-a-GCST90017054	Gut microbiota abundance (genus Ruminococcaceae UCG003 id.11361)	26.2239
rs73341549	T	C	T	C	-0.169857	0.0699356	7	51473771	0.0473413	0.0352635	7	51541468	0.0318768	1.50952e-07	14306	ebi-a-GCST90017054	Gut microbiota abundance (genus Ruminococcaceae UCG003 id.11361)	28.3934
rs78720113	A	G	A	G	-0.115348	-0.0111568	3	41940901	0.712876	0.0303176	3	41982393	0.0249601	7.59259e-06	14306	ebi-a-GCST90017054	Gut microbiota abundance (genus Ruminococcaceae UCG003 id.11361)	21.3564
rs10495392	T	C	T	C	0.082486	-0.025732	1	237259689	0.414892	0.0315608	1	237422989	0.0187194	9.96323e-06	14306	ebi-a-GCST90017061	Gut microbiota abundance (genus Ruminococcaceae UCG014 id.11371)	19.4168
rs10791168	G	A	G	A	0.0664624	-0.0421143	11	131789106	0.0464847	0.0211528	11	131659000	0.0150069	9.7618e-06	14306	ebi-a-GCST90017061	Gut microbiota abundance (genus Ruminococcaceae UCG014 id.11371)	19.6142
rs10941294	C	T	C	T	-0.122057	0.00525116	5	36435495	0.884076	0.0360151	5	36435597	0.0260017	2.39701e-06	14306	ebi-a-GCST90017061	Gut microbiota abundance (genus Ruminococcaceae UCG014 id.11371)	22.0354
rs115777838	T	C	T	C	-0.18835	0.0359142	5	26110517	0.164732	0.02585	5	26110626	0.0386643	4.62328e-07	14306	ebi-a-GCST90017061	Gut microbiota abundance (genus Ruminococcaceae UCG014 id.11371)	23.7307
rs12638134	T	G	T	G	0.0582548	-0.0157905	3	101615765	0.338175	0.0164866	3	101334609	0.0119657	1.21143e-06	14306	ebi-a-GCST90017061	Gut microbiota abundance (genus Ruminococcaceae UCG014 id.11371)	23.7021
rs34402072	C	T	C	T	-0.0688023	0.0270059	8	3779026	0.242828	0.0231225	8	3636548	0.0156083	9.80438e-06	14306	ebi-a-GCST90017061	Gut microbiota abundance (genus Ruminococcaceae UCG014 id.11371)	19.431
rs56105232	G	A	G	A	0.139276	-0.026883	9	14363770	0.434352	0.0343875	9	14363769	0.0299132	2.9128e-06	14306	ebi-a-GCST90017061	Gut microbiota abundance (genus Ruminococcaceae UCG014 id.11371)	21.6784
rs72809222	T	C	T	C	0.0671775	-0.0333818	2	56978719	0.0943539	0.0199548	2	57205854	0.0139838	2.4119e-06	14306	ebi-a-GCST90017061	Gut microbiota abundance (genus Ruminococcaceae UCG014 id.11371)	23.078
rs73186226	G	A	G	A	-0.0993852	0.0437284	3	124110514	0.141847	0.0297685	3	123829361	0.0216819	6.71754e-06	14306	ebi-a-GCST90017061	Gut microbiota abundance (genus Ruminococcaceae UCG014 id.11371)	21.0111
rs853612	A	G	A	G	-0.0528257	-0.00553278	10	118168902	0.740147	0.0166822	10	119928413	0.0119367	9.75461e-06	14306	ebi-a-GCST90017061	Gut microbiota abundance (genus Ruminococcaceae UCG014 id.11371)	19.5849
rs995642	C	T	C	T	0.060048	0.024907	2	134097088	0.192364	0.0191061	2	134854659	0.0126417	1.90222e-06	14306	ebi-a-GCST90017061	Gut microbiota abundance (genus Ruminococcaceae UCG014 id.11371)	22.5624
rs10831953	G	A	G	A	0.0537537	0.0292634	11	13076504	0.0991106	0.0177442	11	13098051	0.0123746	9.94741e-06	14306	ebi-a-GCST90016929	Gut microbiota abundance (family Bifidobacteriaceae id.433)	18.8692
rs12446429	T	C	T	C	0.0810099	0.00615061	16	848055	0.770254	0.0210606	16	898055	0.019073	8.52884e-06	14306	ebi-a-GCST90016929	Gut microbiota abundance (family Bifidobacteriaceae id.433)	18.0401
rs13020688	G	A	G	A	0.0584045	-0.0281937	2	192013806	0.112079	0.0177439	2	192878532	0.0122081	1.57373e-06	14306	ebi-a-GCST90016929	Gut microbiota abundance (family Bifidobacteriaceae id.433)	22.8874
rs182549	T	C	T	C	-0.11707	-0.0355797	2	135859184	0.0349478	0.0168707	2	136616754	0.0126703	5.94155e-20	14306	ebi-a-GCST90016929	Gut microbiota abundance (family Bifidobacteriaceae id.433)	85.3724
rs4957061	T	C	T	C	0.0569873	0.000640081	5	520981	0.969308	0.0166358	5	521096	0.0116907	1.1517e-06	14306	ebi-a-GCST90016929	Gut microbiota abundance (family Bifidobacteriaceae id.433)	23.7616
rs540489	T	G	T	G	-0.0632518	-0.0255846	17	74901626	0.232581	0.0214324	17	72897722	0.013817	5.36809e-06	14306	ebi-a-GCST90016929	Gut microbiota abundance (family Bifidobacteriaceae id.433)	20.9565
rs55888705	A	G	A	G	0.053673	-0.0144074	4	1516099	0.427053	0.0181398	4	1517826	0.0120586	8.66204e-06	14306	ebi-a-GCST90016929	Gut microbiota abundance (family Bifidobacteriaceae id.433)	19.8115
rs6899771	A	G	A	G	-0.0914312	-0.0419998	6	96958344	0.119471	0.0269748	6	97406220	0.0202604	7.27998e-06	14306	ebi-a-GCST90016929	Gut microbiota abundance (family Bifidobacteriaceae id.433)	20.3654
rs7174549	T	C	T	C	-0.0551726	-0.0012272	15	91920073	0.942507	0.0170165	15	92463303	0.0124655	6.86784e-06	14306	ebi-a-GCST90016929	Gut microbiota abundance (family Bifidobacteriaceae id.433)	19.5897
rs7322849	T	C	T	C	0.110676	0.072359	13	112205515	0.00946368	0.0278858	13	112859829	0.0200996	1.74032e-08	14306	ebi-a-GCST90016929	Gut microbiota abundance (family Bifidobacteriaceae id.433)	30.3202
rs857444	C	T	C	T	0.0553965	-0.000414683	6	14617360	0.980457	0.0169283	6	14617591	0.0120669	3.8249e-06	14306	ebi-a-GCST90016929	Gut microbiota abundance (family Bifidobacteriaceae id.433)	21.0753
rs10831953	G	A	G	A	0.0537537	0.0292634	11	13076504	0.0991106	0.0177442	11	13098051	0.0123746	9.94741e-06	14306	ebi-a-GCST90017093	Gut microbiota abundance (order Bifidobacteriales id.432)	18.8692
rs12446429	T	C	T	C	0.0810099	0.00615061	16	848055	0.770254	0.0210606	16	898055	0.019073	8.52884e-06	14306	ebi-a-GCST90017093	Gut microbiota abundance (order Bifidobacteriales id.432)	18.0401
rs13020688	G	A	G	A	0.0584045	-0.0281937	2	192013806	0.112079	0.0177439	2	192878532	0.0122081	1.57373e-06	14306	ebi-a-GCST90017093	Gut microbiota abundance (order Bifidobacteriales id.432)	22.8874
rs182549	T	C	T	C	-0.11707	-0.0355797	2	135859184	0.0349478	0.0168707	2	136616754	0.0126703	5.94155e-20	14306	ebi-a-GCST90017093	Gut microbiota abundance (order Bifidobacteriales id.432)	85.3724
rs4957061	T	C	T	C	0.0569873	0.000640081	5	520981	0.969308	0.0166358	5	521096	0.0116907	1.1517e-06	14306	ebi-a-GCST90017093	Gut microbiota abundance (order Bifidobacteriales id.432)	23.7616
rs540489	T	G	T	G	-0.0632518	-0.0255846	17	74901626	0.232581	0.0214324	17	72897722	0.013817	5.36809e-06	14306	ebi-a-GCST90017093	Gut microbiota abundance (order Bifidobacteriales id.432)	20.9565
rs55888705	A	G	A	G	0.053673	-0.0144074	4	1516099	0.427053	0.0181398	4	1517826	0.0120586	8.66204e-06	14306	ebi-a-GCST90017093	Gut microbiota abundance (order Bifidobacteriales id.432)	19.8115
rs6899771	A	G	A	G	-0.0914312	-0.0419998	6	96958344	0.119471	0.0269748	6	97406220	0.0202604	7.27998e-06	14306	ebi-a-GCST90017093	Gut microbiota abundance (order Bifidobacteriales id.432)	20.3654
rs7174549	T	C	T	C	-0.0551726	-0.0012272	15	91920073	0.942507	0.0170165	15	92463303	0.0124655	6.86784e-06	14306	ebi-a-GCST90017093	Gut microbiota abundance (order Bifidobacteriales id.432)	19.5897
rs7322849	T	C	T	C	0.110676	0.072359	13	112205515	0.00946368	0.0278858	13	112859829	0.0200996	1.74032e-08	14306	ebi-a-GCST90017093	Gut microbiota abundance (order Bifidobacteriales id.432)	30.3202
rs857444	C	T	C	T	0.0553965	-0.000414683	6	14617360	0.980457	0.0169283	6	14617591	0.0120669	3.8249e-06	14306	ebi-a-GCST90017093	Gut microbiota abundance (order Bifidobacteriales id.432)	21.0753
rs10501370	C	T	C	T	-0.115589	-0.00699712	11	58273149	0.834584	0.033507	11	58040621	0.0252489	5.41914e-06	14306	ebi-a-GCST90017000	Gut microbiota abundance (genus Eubacterium hallii group id.11338)	20.9579
rs10798999	C	T	C	T	0.0601661	-0.0134086	1	33843316	0.466979	0.0184335	1	34308917	0.0126752	2.60555e-06	14306	ebi-a-GCST90017000	Gut microbiota abundance (genus Eubacterium hallii group id.11338)	22.5317
rs117748144	T	C	T	C	-0.126582	0.00805075	11	11750090	0.829013	0.0372777	11	11771637	0.028712	7.85995e-06	14306	ebi-a-GCST90017000	Gut microbiota abundance (genus Eubacterium hallii group id.11338)	19.4365
rs13116360	T	C	T	C	0.154124	-0.0127188	4	110964275	0.698988	0.032892	4	111885431	0.0297185	2.9449e-07	14306	ebi-a-GCST90017000	Gut microbiota abundance (genus Eubacterium hallii group id.11338)	26.8959
rs17074066	T	C	T	C	-0.0813986	0.044581	4	182788383	0.446305	0.0585369	4	183709536	0.0189272	9.3491e-06	14306	ebi-a-GCST90017000	Gut microbiota abundance (genus Eubacterium hallii group id.11338)	18.4953
rs17474256	G	A	G	A	0.0810805	0.00898453	1	103982054	0.74425	0.0275404	1	104524676	0.0184573	9.45453e-06	14306	ebi-a-GCST90017000	Gut microbiota abundance (genus Eubacterium hallii group id.11338)	19.2973
rs281379	A	G	A	G	-0.0499523	0.0187071	19	48711017	0.257848	0.0165331	19	49214274	0.0112153	9.32803e-06	14306	ebi-a-GCST90017000	Gut microbiota abundance (genus Eubacterium hallii group id.11338)	19.8376
rs28584818	A	G	A	G	0.126115	-0.030635	3	64678780	0.305011	0.029866	3	64664456	0.0268627	4.43231e-06	14306	ebi-a-GCST90017000	Gut microbiota abundance (genus Eubacterium hallii group id.11338)	22.0411
rs60254196	G	A	G	A	0.0522832	0.00204353	7	149159628	0.900762	0.0163878	7	148856720	0.0111865	2.69675e-06	14306	ebi-a-GCST90017000	Gut microbiota abundance (genus Eubacterium hallii group id.11338)	21.8442
rs630939	C	T	C	T	-0.0508914	0.0341424	18	50858093	0.0383522	0.0164854	18	48384463	0.0114352	9.15756e-06	14306	ebi-a-GCST90017000	Gut microbiota abundance (genus Eubacterium hallii group id.11338)	19.8062
rs6550770	C	T	C	T	0.198087	0.119796	3	23621925	0.00469559	0.0423725	3	23663416	0.0443545	4.82303e-06	14306	ebi-a-GCST90017000	Gut microbiota abundance (genus Eubacterium hallii group id.11338)	19.9451
rs74018587	C	T	C	T	0.208943	-0.0372913	15	61721961	0.366061	0.0412571	15	62014160	0.043822	3.70254e-06	14306	ebi-a-GCST90017000	Gut microbiota abundance (genus Eubacterium hallii group id.11338)	22.7338
rs78056098	G	T	G	T	-0.0507411	0.000569486	11	123919170	0.973249	0.0169826	11	123789877	0.0113758	8.2882e-06	14306	ebi-a-GCST90017000	Gut microbiota abundance (genus Eubacterium hallii group id.11338)	19.8955
rs949971	T	G	T	G	-0.0540164	0.0077072	3	110564542	0.658061	0.0174137	3	110283389	0.0116101	3.29003e-06	14306	ebi-a-GCST90017000	Gut microbiota abundance (genus Eubacterium hallii group id.11338)	21.6461
rs10502061	A	G	A	G	0.0835752	-0.0509443	11	105744527	0.0469613	0.0256434	11	105615253	0.0192017	7.93542e-06	14306	ebi-a-GCST90016966	Gut microbiota abundance (genus Anaerostipes id.1991)	18.9442
rs2014785	T	C	T	C	0.0515687	0.0254331	3	171382313	0.124836	0.0165711	3	171100102	0.0112199	4.68058e-06	14306	ebi-a-GCST90016966	Gut microbiota abundance (genus Anaerostipes id.1991)	21.1249
rs2396460	C	T	C	T	0.0512653	-0.000689472	2	227153955	0.966401	0.0163682	2	228018671	0.0109555	2.91092e-06	14306	ebi-a-GCST90016966	Gut microbiota abundance (genus Anaerostipes id.1991)	21.8969
rs2804244	G	A	G	A	0.053089	0.0102135	10	115623674	0.542631	0.0167754	10	117383184	0.0110983	2.04052e-06	14306	ebi-a-GCST90016966	Gut microbiota abundance (genus Anaerostipes id.1991)	22.8821
rs3900776	G	A	G	A	-0.110013	-0.0793388	9	13525083	0.106806	0.0491957	9	13525082	0.0236302	2.74764e-06	14306	ebi-a-GCST90016966	Gut microbiota abundance (genus Anaerostipes id.1991)	21.6747
rs60983350	G	A	G	A	-0.0539901	0.0212628	17	2947443	0.222674	0.0174364	17	2850737	0.0116575	4.42059e-06	14306	ebi-a-GCST90016966	Gut microbiota abundance (genus Anaerostipes id.1991)	21.4495
rs62157625	T	C	T	C	0.088573	-0.00108924	2	142016764	0.965486	0.0251726	2	142774333	0.0185548	1.44907e-06	14306	ebi-a-GCST90016966	Gut microbiota abundance (genus Anaerostipes id.1991)	22.7872
rs62215703	G	A	G	A	0.0644965	0.020914	21	24501310	0.29131	0.0198189	21	25873624	0.0136702	1.9777e-06	14306	ebi-a-GCST90016966	Gut microbiota abundance (genus Anaerostipes id.1991)	22.2599
rs6474958	G	A	G	A	0.0500065	0.00338941	9	1582701	0.847349	0.0176072	9	1582701	0.0112001	6.74481e-06	14306	ebi-a-GCST90016966	Gut microbiota abundance (genus Anaerostipes id.1991)	19.9347
rs6726833	C	A	C	A	-0.0877497	0.0213133	2	39124428	0.480919	0.0302391	2	39351569	0.0189408	3.32216e-06	14306	ebi-a-GCST90016966	Gut microbiota abundance (genus Anaerostipes id.1991)	21.4632
rs6854026	C	T	C	T	0.0508482	0.00146765	4	168769663	0.928929	0.0164548	4	169690814	0.0109075	3.1958e-06	14306	ebi-a-GCST90016966	Gut microbiota abundance (genus Anaerostipes id.1991)	21.7321
rs7193624	T	C	T	C	-0.0750642	-0.0289715	16	77540123	0.329912	0.029736	16	77574020	0.0150723	5.35476e-07	14306	ebi-a-GCST90016966	Gut microbiota abundance (genus Anaerostipes id.1991)	24.8031
rs78735375	A	C	A	C	-0.137429	-0.0235119	19	1497548	0.571955	0.0416011	19	1497547	0.0305304	5.33384e-06	14306	ebi-a-GCST90016966	Gut microbiota abundance (genus Anaerostipes id.1991)	20.2624
rs10506058	A	G	A	G	0.0997048	-0.013393	12	30115552	0.416422	0.0164807	12	30268485	0.0221926	8.92442e-06	14306	ebi-a-GCST90016979	Gut microbiota abundance (genus Clostridium innocuum group id.14397)	20.1844
rs1942371	G	A	G	A	-0.157938	-0.00155157	18	71607072	0.950043	0.0247645	18	69274308	0.034187	4.0634e-06	14306	ebi-a-GCST90016979	Gut microbiota abundance (genus Clostridium innocuum group id.14397)	21.3428
rs40656	C	T	C	T	0.142664	0.0105739	5	9368046	0.603181	0.0203412	5	9368158	0.0311021	8.61529e-06	14306	ebi-a-GCST90016979	Gut microbiota abundance (genus Clostridium innocuum group id.14397)	21.0402
rs4869133	G	A	G	A	-0.180591	0.0287252	5	96381915	0.179891	0.0214192	5	95717619	0.0409505	7.24453e-06	14306	ebi-a-GCST90016979	Gut microbiota abundance (genus Clostridium innocuum group id.14397)	19.4479
rs61267978	T	C	T	C	0.14708	0.0208689	18	6348228	0.405901	0.0251091	18	6348227	0.0320875	5.58509e-06	14306	ebi-a-GCST90016979	Gut microbiota abundance (genus Clostridium innocuum group id.14397)	21.0105
rs6577484	G	A	G	A	0.160425	-0.0222372	1	8359360	0.404215	0.0266595	1	8419420	0.0360857	8.40601e-06	14306	ebi-a-GCST90016979	Gut microbiota abundance (genus Clostridium innocuum group id.14397)	19.764
rs6890185	C	T	C	T	-0.113424	0.0342137	5	71890799	0.049916	0.0174499	5	71186626	0.0233137	1.12243e-06	14306	ebi-a-GCST90016979	Gut microbiota abundance (genus Clostridium innocuum group id.14397)	23.6694
rs77845139	A	G	A	G	-0.114993	-0.0187224	15	59412009	0.320262	0.0188369	15	59704208	0.0257186	8.40621e-06	14306	ebi-a-GCST90016979	Gut microbiota abundance (genus Clostridium innocuum group id.14397)	19.9916
rs111509883	T	C	T	C	0.171131	-0.0185468	19	639161	0.478643	0.0261781	19	639161	0.0347624	1.24388e-06	14306	ebi-a-GCST90017045	Gut microbiota abundance (genus Prevotella9 id.11183)	24.2347
rs11685699	C	T	C	T	-0.141357	0.0200738	2	11092559	0.506384	0.0302098	2	11232685	0.0295665	2.02554e-06	14306	ebi-a-GCST90017045	Gut microbiota abundance (genus Prevotella9 id.11183)	22.8578
rs117271932	A	G	A	G	0.208089	-0.0755747	22	43840580	0.0320871	0.0352606	22	44236460	0.0440393	2.81722e-06	14306	ebi-a-GCST90017045	Gut microbiota abundance (genus Prevotella9 id.11183)	22.3263
rs12648235	T	C	T	C	0.0785902	0.0157908	4	160194592	0.412967	0.019288	4	161115744	0.0177676	7.39078e-06	14306	ebi-a-GCST90017045	Gut microbiota abundance (genus Prevotella9 id.11183)	19.565
rs1304512	G	A	G	A	0.0761593	0.00725363	5	64440198	0.693597	0.0184112	5	63736025	0.0165885	5.29078e-06	14306	ebi-a-GCST90017045	Gut microbiota abundance (genus Prevotella9 id.11183)	21.0781
rs2104588	C	T	C	T	-0.105558	-0.00702658	10	12455582	0.84258	0.0353815	10	12497581	0.023773	8.1298e-06	14306	ebi-a-GCST90017045	Gut microbiota abundance (genus Prevotella9 id.11183)	19.7158
rs2495052	A	G	A	G	0.0838978	-0.0265427	1	13834756	0.246554	0.0229061	1	14161251	0.0188523	8.9714e-06	14306	ebi-a-GCST90017045	Gut microbiota abundance (genus Prevotella9 id.11183)	19.8049
rs2683313	G	A	G	A	0.0724576	-0.00287628	8	19258094	0.869749	0.0175408	8	19115604	0.0151603	1.68896e-06	14306	ebi-a-GCST90017045	Gut microbiota abundance (genus Prevotella9 id.11183)	22.843
rs4968431	G	T	G	T	0.0640113	0.0180388	17	61344417	0.287921	0.0169746	17	59421778	0.0144162	8.5844e-06	14306	ebi-a-GCST90017045	Gut microbiota abundance (genus Prevotella9 id.11183)	19.7157
rs7237249	C	T	C	T	-0.0823764	-0.0411513	18	74325267	0.0478961	0.0208014	18	71992502	0.0182126	8.93305e-06	14306	ebi-a-GCST90017045	Gut microbiota abundance (genus Prevotella9 id.11183)	20.4579
rs72815774	T	C	T	C	-0.176186	0.0427015	2	91766476	0.21778	0.0346476	2	91954502	0.0393068	8.78294e-06	14306	ebi-a-GCST90017045	Gut microbiota abundance (genus Prevotella9 id.11183)	20.0913
rs746764	T	C	T	C	-0.0915771	-0.00561179	20	21490075	0.77737	0.0198474	20	21470713	0.0193245	2.04e-06	14306	ebi-a-GCST90017045	Gut microbiota abundance (genus Prevotella9 id.11183)	22.4573
rs7976209	T	C	T	C	-0.0870786	-0.01593	12	1685304	0.478399	0.0224721	12	1794470	0.0197951	7.2835e-06	14306	ebi-a-GCST90017045	Gut microbiota abundance (genus Prevotella9 id.11183)	19.3512
rs9428102	A	G	A	G	-0.0778845	0.0259494	1	118310194	0.187292	0.019679	1	118852817	0.0176068	4.61732e-06	14306	ebi-a-GCST90017045	Gut microbiota abundance (genus Prevotella9 id.11183)	19.5678
rs9613013	G	A	G	A	0.0917591	0.000675652	22	25756771	0.978317	0.0248594	22	26152738	0.0202697	6.10408e-06	14306	ebi-a-GCST90017045	Gut microbiota abundance (genus Prevotella9 id.11183)	20.4929
rs10517600	G	T	G	T	-0.0626993	0.0139261	4	154711806	0.405575	0.016744	4	155632958	0.0139364	6.82763e-06	14306	ebi-a-GCST90016932	Gut microbiota abundance (family Clostridiales vadin BB60 group id.11286)	20.2406
rs10904722	C	T	C	T	-0.0672314	-0.00118523	10	6672462	0.950598	0.0191304	10	6714424	0.0147123	5.04836e-06	14306	ebi-a-GCST90016932	Gut microbiota abundance (family Clostridiales vadin BB60 group id.11286)	20.8825
rs118104867	C	T	C	T	0.214464	-0.0494434	8	122965298	0.121926	0.0319662	8	123977538	0.0455098	3.43598e-06	14306	ebi-a-GCST90016932	Gut microbiota abundance (family Clostridiales vadin BB60 group id.11286)	22.2075
rs13409132	A	G	A	G	-0.165419	-0.0532098	2	204751623	0.231909	0.0445101	2	205616346	0.0352154	4.3723e-06	14306	ebi-a-GCST90016932	Gut microbiota abundance (family Clostridiales vadin BB60 group id.11286)	22.0651
rs17121075	G	A	G	A	0.0769254	-0.0247956	14	85390452	0.211471	0.0198439	14	85856796	0.0172234	7.91425e-06	14306	ebi-a-GCST90016932	Gut microbiota abundance (family Clostridiales vadin BB60 group id.11286)	19.9481
rs2191834	T	G	T	G	-0.0746375	0.00671529	2	229078235	0.725424	0.01912	2	229942951	0.0159136	2.50196e-06	14306	ebi-a-GCST90016932	Gut microbiota abundance (family Clostridiales vadin BB60 group id.11286)	21.9977
rs28691777	C	T	C	T	0.137134	0.0160431	17	60072044	0.689023	0.0400895	17	58149405	0.0266996	6.95697e-07	14306	ebi-a-GCST90016932	Gut microbiota abundance (family Clostridiales vadin BB60 group id.11286)	26.3804
rs34088226	A	G	A	G	-0.117807	-0.0188823	5	4308833	0.588873	0.0349367	5	4308946	0.026924	7.66214e-06	14306	ebi-a-GCST90016932	Gut microbiota abundance (family Clostridiales vadin BB60 group id.11286)	19.1453
rs55682560	C	T	C	T	-0.131519	0.0100541	15	86849059	0.740055	0.0303036	15	87392290	0.0261319	4.97038e-07	14306	ebi-a-GCST90016932	Gut microbiota abundance (family Clostridiales vadin BB60 group id.11286)	25.33
rs6588624	A	G	A	G	0.0662317	-0.00414988	1	56383867	0.799735	0.0163581	1	56849539	0.0138147	1.79287e-06	14306	ebi-a-GCST90016932	Gut microbiota abundance (family Clostridiales vadin BB60 group id.11286)	22.9852
rs66714985	A	C	A	C	0.116908	-0.04637	8	3447600	0.0840369	0.0268388	8	3305122	0.0252447	4.85333e-06	14306	ebi-a-GCST90016932	Gut microbiota abundance (family Clostridiales vadin BB60 group id.11286)	21.4461
rs7226487	A	G	A	G	-0.0643682	0.00784485	18	76661168	0.63053	0.0163101	18	74373125	0.0138701	3.58286e-06	14306	ebi-a-GCST90016932	Gut microbiota abundance (family Clostridiales vadin BB60 group id.11286)	21.5369
rs7538034	T	G	T	G	-0.078598	-0.00887962	1	70926011	0.688817	0.0221735	1	71391694	0.0165982	2.36706e-06	14306	ebi-a-GCST90016932	Gut microbiota abundance (family Clostridiales vadin BB60 group id.11286)	22.4234
rs7725895	A	G	A	G	-0.116224	-0.0195216	5	142865333	0.435197	0.0250171	5	142244898	0.0240367	3.94357e-06	14306	ebi-a-GCST90016932	Gut microbiota abundance (family Clostridiales vadin BB60 group id.11286)	23.3799
rs989682	A	G	A	G	0.070194	-0.013209	3	15522946	0.49335	0.0192835	3	15564453	0.0155364	6.84715e-06	14306	ebi-a-GCST90016932	Gut microbiota abundance (family Clostridiales vadin BB60 group id.11286)	20.4126
rs10741777	T	C	T	C	-0.0973842	0.00519912	11	19551010	0.767862	0.0176138	11	19572557	0.0194791	7.68652e-07	14306	ebi-a-GCST90017027	Gut microbiota abundance (genus Lachnospiraceae UCG008 id.11328)	24.9942
rs10793103	T	C	T	C	-0.0974344	-0.014098	11	74680730	0.38944	0.016381	11	74391775	0.0181279	9.34932e-08	14306	ebi-a-GCST90017027	Gut microbiota abundance (genus Lachnospiraceae UCG008 id.11328)	28.8888
rs10801803	G	A	G	A	-0.117029	-0.0364313	1	90353314	0.116335	0.0231995	1	90818872	0.0243085	1.4003e-06	14306	ebi-a-GCST90017027	Gut microbiota abundance (genus Lachnospiraceae UCG008 id.11328)	23.1777
rs13024781	T	C	T	C	-0.0798769	0.0181269	2	167772361	0.267343	0.0163423	2	168628871	0.0168846	2.29166e-06	14306	ebi-a-GCST90017027	Gut microbiota abundance (genus Lachnospiraceae UCG008 id.11328)	22.38
rs57091572	A	G	A	G	-0.110443	0.00182151	6	80505086	0.939524	0.0240089	6	81214803	0.0235801	2.85825e-06	14306	ebi-a-GCST90017027	Gut microbiota abundance (genus Lachnospiraceae UCG008 id.11328)	21.9374
rs61944774	A	G	A	G	0.179838	0.0180011	12	129055273	0.622832	0.0365994	12	129539818	0.0393797	6.34118e-06	14306	ebi-a-GCST90017027	Gut microbiota abundance (genus Lachnospiraceae UCG008 id.11328)	20.8554
rs62277846	C	T	C	T	0.102292	0.000548884	2	227235424	0.978791	0.0206465	2	228100140	0.0212319	1.58891e-06	14306	ebi-a-GCST90017027	Gut microbiota abundance (genus Lachnospiraceae UCG008 id.11328)	23.2116
rs67078837	T	C	T	C	-0.0845848	-0.0303952	4	113299491	0.0658552	0.0165244	4	114220647	0.0170693	7.68192e-07	14306	ebi-a-GCST90017027	Gut microbiota abundance (genus Lachnospiraceae UCG008 id.11328)	24.5558
rs75356640	G	A	G	A	0.136523	0.0171889	15	31405081	0.487773	0.024773	15	31697284	0.0303128	9.83196e-06	14306	ebi-a-GCST90017027	Gut microbiota abundance (genus Lachnospiraceae UCG008 id.11328)	20.2843
rs955844	A	C	A	C	0.112064	-0.00747059	16	84958708	0.750355	0.0234798	16	84992314	0.0228369	1.80992e-06	14306	ebi-a-GCST90017027	Gut microbiota abundance (genus Lachnospiraceae UCG008 id.11328)	24.0801
rs1074800	G	A	G	A	-0.0492438	-0.0108359	5	3002432	0.51207	0.0165278	5	3002546	0.010887	6.14582e-06	14306	ebi-a-GCST90016937	Gut microbiota abundance (family Erysipelotrichaceae id.2149)	20.4591
rs10781552	C	T	C	T	-0.0552212	-0.0229648	10	132083729	0.205741	0.0181488	10	133897233	0.0116074	2.33115e-06	14306	ebi-a-GCST90016937	Gut microbiota abundance (family Erysipelotrichaceae id.2149)	22.633
rs17530232	A	G	A	G	0.10305	-0.0229964	13	39811320	0.525139	0.0361896	13	40385457	0.0224648	2.79126e-06	14306	ebi-a-GCST90016937	Gut microbiota abundance (family Erysipelotrichaceae id.2149)	21.0422
rs1884466	C	T	C	T	-0.0475363	-0.00567775	1	63673525	0.728813	0.0163763	1	64139196	0.0106939	9.52708e-06	14306	ebi-a-GCST90016937	Gut microbiota abundance (family Erysipelotrichaceae id.2149)	19.7596
rs2300774	A	G	A	G	-0.0524152	0.00893959	3	196066841	0.585266	0.0163816	3	195793712	0.0106784	8.95468e-07	14306	ebi-a-GCST90016937	Gut microbiota abundance (family Erysipelotrichaceae id.2149)	24.0936
rs290833	T	G	T	G	-0.0497374	0.00636697	1	96991871	0.697352	0.0163718	1	97457427	0.0111376	8.02897e-06	14306	ebi-a-GCST90016937	Gut microbiota abundance (family Erysipelotrichaceae id.2149)	19.9427
rs35161940	T	C	T	C	-0.0806041	-0.0246227	17	72331083	0.351351	0.02642	17	70327224	0.0167641	1.8451e-06	14306	ebi-a-GCST90016937	Gut microbiota abundance (family Erysipelotrichaceae id.2149)	23.1182
rs4078432	T	C	T	C	0.0608929	0.0290728	14	48528003	0.178702	0.0216193	14	48997206	0.0133764	4.23107e-06	14306	ebi-a-GCST90016937	Gut microbiota abundance (family Erysipelotrichaceae id.2149)	20.7231
rs56970041	T	G	T	G	0.0724145	0.0492131	14	79891267	0.151474	0.0343105	14	80357610	0.0164471	5.40344e-06	14306	ebi-a-GCST90016937	Gut microbiota abundance (family Erysipelotrichaceae id.2149)	19.3853
rs62504403	C	T	C	T	0.0681159	-0.0301821	8	38946033	0.141919	0.0205505	8	38803551	0.0127883	1.12264e-07	14306	ebi-a-GCST90016937	Gut microbiota abundance (family Erysipelotrichaceae id.2149)	28.3708
rs7234058	T	C	T	C	-0.0945759	-0.028501	18	5830508	0.3137	0.0282892	18	5830507	0.0194091	9.12347e-07	14306	ebi-a-GCST90016937	Gut microbiota abundance (family Erysipelotrichaceae id.2149)	23.7438
rs7826267	G	T	G	T	0.0839071	-0.00252807	8	3097430	0.93906	0.0330679	8	2954952	0.0199131	9.28453e-06	14306	ebi-a-GCST90016937	Gut microbiota abundance (family Erysipelotrichaceae id.2149)	17.755
rs8003149	C	T	C	T	0.0538798	0.0129721	14	55689786	0.453258	0.0172963	14	56156504	0.0116888	4.08479e-06	14306	ebi-a-GCST90016937	Gut microbiota abundance (family Erysipelotrichaceae id.2149)	21.2477
rs1074800	G	A	G	A	-0.0492438	-0.0108359	5	3002432	0.51207	0.0165278	5	3002546	0.010887	6.14582e-06	14306	ebi-a-GCST90016916	Gut microbiota abundance (class Erysipelotrichia id.2147)	20.4591
rs10781552	C	T	C	T	-0.0552212	-0.0229648	10	132083729	0.205741	0.0181488	10	133897233	0.0116074	2.33115e-06	14306	ebi-a-GCST90016916	Gut microbiota abundance (class Erysipelotrichia id.2147)	22.633
rs17530232	A	G	A	G	0.10305	-0.0229964	13	39811320	0.525139	0.0361896	13	40385457	0.0224648	2.79126e-06	14306	ebi-a-GCST90016916	Gut microbiota abundance (class Erysipelotrichia id.2147)	21.0422
rs1884466	C	T	C	T	-0.0475363	-0.00567775	1	63673525	0.728813	0.0163763	1	64139196	0.0106939	9.52708e-06	14306	ebi-a-GCST90016916	Gut microbiota abundance (class Erysipelotrichia id.2147)	19.7596
rs2300774	A	G	A	G	-0.0524152	0.00893959	3	196066841	0.585266	0.0163816	3	195793712	0.0106784	8.95468e-07	14306	ebi-a-GCST90016916	Gut microbiota abundance (class Erysipelotrichia id.2147)	24.0936
rs290833	T	G	T	G	-0.0497374	0.00636697	1	96991871	0.697352	0.0163718	1	97457427	0.0111376	8.02897e-06	14306	ebi-a-GCST90016916	Gut microbiota abundance (class Erysipelotrichia id.2147)	19.9427
rs35161940	T	C	T	C	-0.0806041	-0.0246227	17	72331083	0.351351	0.02642	17	70327224	0.0167641	1.8451e-06	14306	ebi-a-GCST90016916	Gut microbiota abundance (class Erysipelotrichia id.2147)	23.1182
rs4078432	T	C	T	C	0.0608929	0.0290728	14	48528003	0.178702	0.0216193	14	48997206	0.0133764	4.23107e-06	14306	ebi-a-GCST90016916	Gut microbiota abundance (class Erysipelotrichia id.2147)	20.7231
rs56970041	T	G	T	G	0.0724145	0.0492131	14	79891267	0.151474	0.0343105	14	80357610	0.0164471	5.40344e-06	14306	ebi-a-GCST90016916	Gut microbiota abundance (class Erysipelotrichia id.2147)	19.3853
rs62504403	C	T	C	T	0.0681159	-0.0301821	8	38946033	0.141919	0.0205505	8	38803551	0.0127883	1.12264e-07	14306	ebi-a-GCST90016916	Gut microbiota abundance (class Erysipelotrichia id.2147)	28.3708
rs7234058	T	C	T	C	-0.0945759	-0.028501	18	5830508	0.3137	0.0282892	18	5830507	0.0194091	9.12347e-07	14306	ebi-a-GCST90016916	Gut microbiota abundance (class Erysipelotrichia id.2147)	23.7438
rs7826267	G	T	G	T	0.0839071	-0.00252807	8	3097430	0.93906	0.0330679	8	2954952	0.0199131	9.28453e-06	14306	ebi-a-GCST90016916	Gut microbiota abundance (class Erysipelotrichia id.2147)	17.755
rs8003149	C	T	C	T	0.0538798	0.0129721	14	55689786	0.453258	0.0172963	14	56156504	0.0116888	4.08479e-06	14306	ebi-a-GCST90016916	Gut microbiota abundance (class Erysipelotrichia id.2147)	21.2477
rs1074800	G	A	G	A	-0.0492438	-0.0108359	5	3002432	0.51207	0.0165278	5	3002546	0.010887	6.14582e-06	14306	ebi-a-GCST90017099	Gut microbiota abundance (order Erysipelotrichales id.2148)	20.4591
rs10781552	C	T	C	T	-0.0552212	-0.0229648	10	132083729	0.205741	0.0181488	10	133897233	0.0116074	2.33115e-06	14306	ebi-a-GCST90017099	Gut microbiota abundance (order Erysipelotrichales id.2148)	22.633
rs17530232	A	G	A	G	0.10305	-0.0229964	13	39811320	0.525139	0.0361896	13	40385457	0.0224648	2.79126e-06	14306	ebi-a-GCST90017099	Gut microbiota abundance (order Erysipelotrichales id.2148)	21.0422
rs1884466	C	T	C	T	-0.0475363	-0.00567775	1	63673525	0.728813	0.0163763	1	64139196	0.0106939	9.52708e-06	14306	ebi-a-GCST90017099	Gut microbiota abundance (order Erysipelotrichales id.2148)	19.7596
rs2300774	A	G	A	G	-0.0524152	0.00893959	3	196066841	0.585266	0.0163816	3	195793712	0.0106784	8.95468e-07	14306	ebi-a-GCST90017099	Gut microbiota abundance (order Erysipelotrichales id.2148)	24.0936
rs290833	T	G	T	G	-0.0497374	0.00636697	1	96991871	0.697352	0.0163718	1	97457427	0.0111376	8.02897e-06	14306	ebi-a-GCST90017099	Gut microbiota abundance (order Erysipelotrichales id.2148)	19.9427
rs35161940	T	C	T	C	-0.0806041	-0.0246227	17	72331083	0.351351	0.02642	17	70327224	0.0167641	1.8451e-06	14306	ebi-a-GCST90017099	Gut microbiota abundance (order Erysipelotrichales id.2148)	23.1182
rs4078432	T	C	T	C	0.0608929	0.0290728	14	48528003	0.178702	0.0216193	14	48997206	0.0133764	4.23107e-06	14306	ebi-a-GCST90017099	Gut microbiota abundance (order Erysipelotrichales id.2148)	20.7231
rs56970041	T	G	T	G	0.0724145	0.0492131	14	79891267	0.151474	0.0343105	14	80357610	0.0164471	5.40344e-06	14306	ebi-a-GCST90017099	Gut microbiota abundance (order Erysipelotrichales id.2148)	19.3853
rs62504403	C	T	C	T	0.0681159	-0.0301821	8	38946033	0.141919	0.0205505	8	38803551	0.0127883	1.12264e-07	14306	ebi-a-GCST90017099	Gut microbiota abundance (order Erysipelotrichales id.2148)	28.3708
rs7234058	T	C	T	C	-0.0945759	-0.028501	18	5830508	0.3137	0.0282892	18	5830507	0.0194091	9.12347e-07	14306	ebi-a-GCST90017099	Gut microbiota abundance (order Erysipelotrichales id.2148)	23.7438
rs7826267	G	T	G	T	0.0839071	-0.00252807	8	3097430	0.93906	0.0330679	8	2954952	0.0199131	9.28453e-06	14306	ebi-a-GCST90017099	Gut microbiota abundance (order Erysipelotrichales id.2148)	17.755
rs8003149	C	T	C	T	0.0538798	0.0129721	14	55689786	0.453258	0.0172963	14	56156504	0.0116888	4.08479e-06	14306	ebi-a-GCST90017099	Gut microbiota abundance (order Erysipelotrichales id.2148)	21.2477
rs10750258	C	A	C	A	0.0491248	0.016246	11	124126791	0.336843	0.0169155	11	123997498	0.010824	8.71907e-06	14306	ebi-a-GCST90017116	Gut microbiota abundance (phylum Proteobacteria id.2375)	20.598
rs11126162	T	C	T	C	-0.0770689	0.00398912	2	67858902	0.892875	0.0296221	2	68086034	0.0187079	9.25977e-06	14306	ebi-a-GCST90017116	Gut microbiota abundance (phylum Proteobacteria id.2375)	16.971
rs11715072	G	A	G	A	-0.0519289	-0.01244	3	53686766	0.483892	0.01777	3	53720793	0.0115246	6.90415e-06	14306	ebi-a-GCST90017116	Gut microbiota abundance (phylum Proteobacteria id.2375)	20.3033
rs12150865	C	T	C	T	0.0511615	-0.00866163	19	43001168	0.607002	0.0168397	19	43505320	0.0106407	1.54085e-06	14306	ebi-a-GCST90017116	Gut microbiota abundance (phylum Proteobacteria id.2375)	23.1178
rs12467198	C	T	C	T	0.0498267	-0.0027405	2	124115104	0.867514	0.0164282	2	124872681	0.011138	6.30667e-06	14306	ebi-a-GCST90017116	Gut microbiota abundance (phylum Proteobacteria id.2375)	20.0129
rs2347697	G	T	G	T	0.0502281	0.00552462	7	134703488	0.753238	0.0175734	7	134388240	0.0108968	4.26914e-06	14306	ebi-a-GCST90017116	Gut microbiota abundance (phylum Proteobacteria id.2375)	21.2469
rs2532663	A	G	A	G	0.125578	0.0100472	10	117487723	0.710307	0.0270491	10	119247234	0.0258034	7.4681e-07	14306	ebi-a-GCST90017116	Gut microbiota abundance (phylum Proteobacteria id.2375)	23.685
rs3890996	G	T	G	T	0.0474614	-0.0135715	22	20314277	0.406041	0.0163338	22	20301800	0.0105645	6.94656e-06	14306	ebi-a-GCST90017116	Gut microbiota abundance (phylum Proteobacteria id.2375)	20.1829
rs4340090	C	T	C	T	-0.0668162	0.019686	12	129847219	0.436456	0.025297	12	130331764	0.0153387	9.9901e-06	14306	ebi-a-GCST90017116	Gut microbiota abundance (phylum Proteobacteria id.2375)	18.9752
rs6707783	C	T	C	T	0.0849594	-0.0421237	2	51826753	0.135585	0.0282248	2	52053891	0.0187782	8.08593e-06	14306	ebi-a-GCST90017116	Gut microbiota abundance (phylum Proteobacteria id.2375)	20.4699
rs72771021	C	T	C	T	0.141726	-0.0245683	10	13799631	0.446794	0.0322939	10	13841631	0.0309242	7.18092e-06	14306	ebi-a-GCST90017116	Gut microbiota abundance (phylum Proteobacteria id.2375)	21.004
rs922773	C	T	C	T	-0.0803778	-0.0454682	3	66267618	0.0924272	0.0270205	3	66318042	0.0157851	3.67959e-07	14306	ebi-a-GCST90017116	Gut microbiota abundance (phylum Proteobacteria id.2375)	25.9285
rs10759623	C	T	C	T	-0.162115	-0.0255966	9	113059205	0.189656	0.0195156	9	115821485	0.032151	5.78309e-07	14306	ebi-a-GCST90016938	Gut microbiota abundance (family Family XI id.1936)	25.4248
rs11547158	A	G	A	G	-0.177599	-0.0489842	7	149224640	0.0406041	0.0239234	7	148921732	0.0372795	2.70222e-06	14306	ebi-a-GCST90016938	Gut microbiota abundance (family Family XI id.1936)	22.6956
rs17379710	T	C	T	C	-0.116383	-0.00916115	11	35313121	0.579279	0.0165233	11	35334668	0.0252125	3.97109e-06	14306	ebi-a-GCST90016938	Gut microbiota abundance (family Family XI id.1936)	21.3082
rs2155352	A	G	A	G	-0.150538	0.00951723	11	95624045	0.621039	0.0192509	11	95357209	0.0302319	6.63437e-07	14306	ebi-a-GCST90016938	Gut microbiota abundance (family Family XI id.1936)	24.7948
rs2156611	T	C	T	C	-0.112486	0.0140639	18	45765899	0.38749	0.0162743	18	43345864	0.0251099	9.42671e-06	14306	ebi-a-GCST90016938	Gut microbiota abundance (family Family XI id.1936)	20.0681
rs3733511	A	G	A	G	0.128253	0.00211531	4	119034632	0.905638	0.0178444	4	119955787	0.0274718	3.38556e-06	14306	ebi-a-GCST90016938	Gut microbiota abundance (family Family XI id.1936)	21.7952
rs488164	G	T	G	T	-0.117998	-0.00653093	1	239832151	0.701352	0.01703	1	239995451	0.025516	4.79789e-06	14306	ebi-a-GCST90016938	Gut microbiota abundance (family Family XI id.1936)	21.3857
rs697771	A	G	A	G	-0.117677	0.0293835	16	54081288	0.0725304	0.0163626	16	54115200	0.0251491	3.19374e-06	14306	ebi-a-GCST90016938	Gut microbiota abundance (family Family XI id.1936)	21.8947
rs10781340	A	G	A	G	-0.0948915	-0.00322937	9	76137254	0.895977	0.0246998	9	78752170	0.0203221	4.32265e-06	14306	ebi-a-GCST90017013	Gut microbiota abundance (genus Haemophilus id.3698)	21.8031
rs111582866	G	A	G	A	-0.124265	0.00122966	16	48708578	0.966027	0.0288705	16	48742489	0.026016	1.27347e-06	14306	ebi-a-GCST90017013	Gut microbiota abundance (genus Haemophilus id.3698)	22.8148
rs35509	G	A	G	A	0.128249	0.0666398	12	115055532	0.0996483	0.0404722	12	115493337	0.0268779	2.00951e-06	14306	ebi-a-GCST90017013	Gut microbiota abundance (genus Haemophilus id.3698)	22.7676
rs4822728	T	C	T	C	0.0705861	0.0127077	22	26495842	0.435507	0.016296	22	26891808	0.0151388	3.47848e-06	14306	ebi-a-GCST90017013	Gut microbiota abundance (genus Haemophilus id.3698)	21.7398
rs76022354	C	T	C	T	0.244638	0.00818517	10	92546628	0.827696	0.0376058	10	94306385	0.0505504	1.83033e-06	14306	ebi-a-GCST90017013	Gut microbiota abundance (genus Haemophilus id.3698)	23.4206
rs78909003	T	C	T	C	-0.246256	0.014062	9	102887960	0.695913	0.0359786	9	105650242	0.0503924	1.66744e-06	14306	ebi-a-GCST90017013	Gut microbiota abundance (genus Haemophilus id.3698)	23.8805
rs9328464	T	C	T	C	0.0723095	-0.0251939	6	8350684	0.123781	0.0163693	6	8350917	0.0148799	1.42269e-06	14306	ebi-a-GCST90017013	Gut microbiota abundance (genus Haemophilus id.3698)	23.6151
rs9382510	C	T	C	T	-0.093521	-0.0274014	6	55583693	0.141099	0.0186187	6	55448491	0.0172649	7.12049e-08	14306	ebi-a-GCST90017013	Gut microbiota abundance (genus Haemophilus id.3698)	29.342
rs9895850	T	C	T	C	-0.192957	-0.029064	17	66538895	0.460509	0.0393816	17	64535013	0.0416755	2.14062e-06	14306	ebi-a-GCST90017013	Gut microbiota abundance (genus Haemophilus id.3698)	21.4368
rs2715439	T	C	T	C	-0.0746684	0.00435109	15	98949084	0.789956	0.0163349	15	99492313	0.0164822	6.27004e-06	14306	ebi-a-GCST90016959	Gut microbiota abundance (genus Actinomyces id.423)	20.5231
rs34583783	G	T	G	T	0.126596	-0.0292689	6	66497478	0.393162	0.0342769	6	67207371	0.0268461	4.48528e-06	14306	ebi-a-GCST90016959	Gut microbiota abundance (genus Actinomyces id.423)	22.2371
rs35011108	A	G	A	G	0.232634	-0.0495183	6	132686341	0.125972	0.0323611	6	133007480	0.0512044	6.33826e-06	14306	ebi-a-GCST90016959	Gut microbiota abundance (genus Actinomyces id.423)	20.6411
rs4073240	G	A	G	A	0.0749687	-0.0118327	6	168824686	0.480214	0.0167612	6	169224781	0.0167368	7.94273e-06	14306	ebi-a-GCST90016959	Gut microbiota abundance (genus Actinomyces id.423)	20.0639
rs4146653	G	A	G	A	0.0985224	0.000520993	10	4740649	0.982296	0.0234783	10	4782841	0.0214182	4.49645e-06	14306	ebi-a-GCST90016959	Gut microbiota abundance (genus Actinomyces id.423)	21.1594
rs71315246	A	G	A	G	-0.0969809	0.0138324	3	101633595	0.561468	0.0238217	3	101352439	0.021925	9.82969e-06	14306	ebi-a-GCST90016959	Gut microbiota abundance (genus Actinomyces id.423)	19.5656
rs7915461	C	T	C	T	-0.18776	0.00133584	10	125843552	0.967059	0.0323473	10	127532121	0.0401636	5.91984e-06	14306	ebi-a-GCST90016959	Gut microbiota abundance (genus Actinomyces id.423)	21.8545
rs10794359	C	T	C	T	0.0953524	0.0170722	11	1051715	0.299766	0.0164641	11	1051715	0.02006	2.23496e-06	14306	ebi-a-GCST90016965	Gut microbiota abundance (genus Anaerofilum id.2053)	22.5944
rs1563175	A	C	A	C	0.0923834	-0.00635124	2	3791350	0.697451	0.0163371	2	3838940	0.0202157	5.53847e-06	14306	ebi-a-GCST90016965	Gut microbiota abundance (genus Anaerofilum id.2053)	20.8838
rs17012738	T	G	T	G	0.0903417	-0.00750948	2	76471016	0.644267	0.0162634	2	76698142	0.0200239	7.24169e-06	14306	ebi-a-GCST90016965	Gut microbiota abundance (genus Anaerofilum id.2053)	20.3554
rs17096874	C	T	C	T	-0.126337	0.00720654	14	30522152	0.718355	0.0199816	14	30991358	0.0268919	2.86029e-06	14306	ebi-a-GCST90016965	Gut microbiota abundance (genus Anaerofilum id.2053)	22.0708
rs4244069	A	G	A	G	0.146775	0.014356	12	66773681	0.558297	0.0245244	12	67167461	0.0326594	9.81206e-06	14306	ebi-a-GCST90016965	Gut microbiota abundance (genus Anaerofilum id.2053)	20.197
rs4506496	A	G	A	G	-0.10309	-0.00369315	1	246982388	0.836973	0.0179482	1	247145690	0.0212861	1.48659e-06	14306	ebi-a-GCST90016965	Gut microbiota abundance (genus Anaerofilum id.2053)	23.4553
rs712981	A	C	A	C	0.10076	0.0201306	3	129967591	0.228255	0.0167078	3	129686434	0.0202902	6.83109e-07	14306	ebi-a-GCST90016965	Gut microbiota abundance (genus Anaerofilum id.2053)	24.6606
rs79598899	C	T	C	T	0.182586	-0.0432595	2	190274425	0.2695	0.0391767	2	191139151	0.0357284	3.74731e-07	14306	ebi-a-GCST90016965	Gut microbiota abundance (genus Anaerofilum id.2053)	26.1161
rs816292	T	C	T	C	-0.113003	-0.020032	12	117373604	0.2615	0.0178402	12	117811409	0.02204	2.6404e-07	14306	ebi-a-GCST90016965	Gut microbiota abundance (genus Anaerofilum id.2053)	26.288
rs9299345	T	C	T	C	-0.1364	0.028985	9	101577530	0.292583	0.0275399	9	104339812	0.0302372	8.04304e-06	14306	ebi-a-GCST90016965	Gut microbiota abundance (genus Anaerofilum id.2053)	20.3491
rs140912403	C	T	C	T	-0.160677	-0.00229243	9	92755525	0.947265	0.0346593	9	95517807	0.0317708	6.20369e-07	14306	ebi-a-GCST90016909	Gut microbiota abundance (class Alphaproteobacteria id.2379)	25.5771
rs34569731	G	A	G	A	-0.0705145	0.0356096	2	75403218	0.0347672	0.0168681	2	75630344	0.0157564	7.37921e-06	14306	ebi-a-GCST90016909	Gut microbiota abundance (class Alphaproteobacteria id.2379)	20.0282
rs55876211	C	T	C	T	-0.080811	-0.00578865	3	84422115	0.757108	0.0187165	3	84471266	0.0184159	7.53633e-06	14306	ebi-a-GCST90016909	Gut microbiota abundance (class Alphaproteobacteria id.2379)	19.2555
rs62285697	C	T	C	T	0.0805256	-0.0314174	3	176690123	0.0952643	0.0188324	3	176407911	0.0180912	9.75933e-06	14306	ebi-a-GCST90016909	Gut microbiota abundance (class Alphaproteobacteria id.2379)	19.8122
rs76784716	A	G	A	G	0.133271	0.0650214	2	168176830	0.00995703	0.0252283	2	169033340	0.0267738	5.09143e-07	14306	ebi-a-GCST90016909	Gut microbiota abundance (class Alphaproteobacteria id.2379)	24.7771
rs7960664	A	G	A	G	-0.0969489	0.00715318	12	89077458	0.805926	0.0291153	12	89471235	0.0215149	8.84301e-06	14306	ebi-a-GCST90016909	Gut microbiota abundance (class Alphaproteobacteria id.2379)	20.3052
rs9813022	A	G	A	G	-0.0751277	-0.000897361	3	13685237	0.957487	0.0168339	3	13726736	0.0153867	1.05334e-06	14306	ebi-a-GCST90016909	Gut microbiota abundance (class Alphaproteobacteria id.2379)	23.8402
rs10805326	A	G	A	G	-0.0775151	-0.0376321	4	14322999	0.0356427	0.0179117	4	14324623	0.0139665	3.54544e-08	14306	ebi-a-GCST90017018	Gut microbiota abundance (genus Intestinibacter id.11345)	30.8033
rs11109097	T	C	T	C	-0.0624272	0.0252993	12	97534659	0.123116	0.0164086	12	97928437	0.0138539	5.4949e-06	14306	ebi-a-GCST90017018	Gut microbiota abundance (genus Intestinibacter id.11345)	20.305
rs118030283	G	A	G	A	-0.151829	-0.025195	16	5943075	0.520626	0.0392212	16	5993076	0.0324471	2.67436e-06	14306	ebi-a-GCST90017018	Gut microbiota abundance (genus Intestinibacter id.11345)	21.8956
rs16938435	T	C	T	C	-0.112189	-0.0224882	9	21502924	0.4166	0.0276834	9	21502923	0.0235439	1.80098e-06	14306	ebi-a-GCST90017018	Gut microbiota abundance (genus Intestinibacter id.11345)	22.7062
rs2098844	T	C	T	C	0.0575295	0.00487721	11	127833265	0.772636	0.0168803	11	127703160	0.0128416	6.78875e-06	14306	ebi-a-GCST90017018	Gut microbiota abundance (genus Intestinibacter id.11345)	20.0698
rs2702387	G	A	G	A	-0.0608559	-0.0142602	4	178440108	0.389642	0.0165765	4	179361262	0.0132145	4.25991e-06	14306	ebi-a-GCST90017018	Gut microbiota abundance (genus Intestinibacter id.11345)	21.2082
rs4327025	G	A	G	A	-0.0810346	-0.0113721	15	91903453	0.585704	0.0208634	15	92446683	0.0154397	1.64327e-07	14306	ebi-a-GCST90017018	Gut microbiota abundance (genus Intestinibacter id.11345)	27.5463
rs447950	A	G	A	G	0.0628342	-0.0220401	5	149466863	0.190749	0.0168455	5	148846426	0.0136652	5.6391e-06	14306	ebi-a-GCST90017018	Gut microbiota abundance (genus Intestinibacter id.11345)	21.1427
rs478972	C	T	C	T	0.142681	0.0113183	11	125793289	0.686664	0.0280581	11	125663184	0.0297116	1.81991e-06	14306	ebi-a-GCST90017018	Gut microbiota abundance (genus Intestinibacter id.11345)	23.0611
rs6062862	A	G	A	G	0.0924508	-0.0316929	20	62693871	0.28224	0.0294735	20	61325223	0.0204658	6.6799e-06	14306	ebi-a-GCST90017018	Gut microbiota abundance (genus Intestinibacter id.11345)	20.4063
rs62430350	T	C	T	C	0.151096	0.0545172	6	170609106	0.215932	0.0440572	6	170918194	0.0351476	6.84227e-06	14306	ebi-a-GCST90017018	Gut microbiota abundance (genus Intestinibacter id.11345)	18.4805
rs68093214	C	T	C	T	0.0662258	0.0525014	3	70608634	0.00532084	0.0188384	3	70657785	0.0149877	9.25763e-06	14306	ebi-a-GCST90017018	Gut microbiota abundance (genus Intestinibacter id.11345)	19.5247
rs6875660	C	T	C	T	0.0890455	-0.0599337	5	160259249	0.0799797	0.034232	5	159686256	0.0193905	3.05781e-06	14306	ebi-a-GCST90017018	Gut microbiota abundance (genus Intestinibacter id.11345)	21.0885
rs893394	G	A	G	A	0.0583322	-0.0254336	2	19855210	0.124057	0.0165372	2	20054971	0.0130729	7.85037e-06	14306	ebi-a-GCST90017018	Gut microbiota abundance (genus Intestinibacter id.11345)	19.9101
rs9348442	C	T	C	T	0.099082	0.0162283	6	10303712	0.508369	0.024537	6	10303945	0.0221625	6.25936e-06	14306	ebi-a-GCST90017018	Gut microbiota abundance (genus Intestinibacter id.11345)	19.9872
rs10805326	A	G	A	G	-0.0566637	-0.0376321	4	14322999	0.0356427	0.0179117	4	14324623	0.012276	4.03395e-06	14306	ebi-a-GCST90016946	Gut microbiota abundance (family Peptostreptococcaceae id.2042)	21.3057
rs117020988	C	T	C	T	0.182411	0.00499843	7	46671379	0.867144	0.0298793	7	46710977	0.0372126	1.02795e-06	14306	ebi-a-GCST90016946	Gut microbiota abundance (family Peptostreptococcaceae id.2042)	24.0282
rs12377846	C	A	C	A	-0.252	-0.0521272	9	16786786	0.291184	0.0493849	9	16786784	0.0511627	7.26256e-07	14306	ebi-a-GCST90016946	Gut microbiota abundance (family Peptostreptococcaceae id.2042)	24.2602
rs12986312	T	G	T	G	0.0571818	0.0187416	19	17303329	0.293278	0.0178329	19	17414138	0.0125947	5.76713e-06	14306	ebi-a-GCST90016946	Gut microbiota abundance (family Peptostreptococcaceae id.2042)	20.6129
rs1467258	G	A	G	A	0.072584	0.00758174	17	40060234	0.719257	0.0210925	17	38216487	0.0162321	7.89805e-06	14306	ebi-a-GCST90016946	Gut microbiota abundance (family Peptostreptococcaceae id.2042)	19.9955
rs1520207	T	C	T	C	-0.0525658	0.029083	3	152063386	0.0753442	0.0163538	3	151781175	0.0112476	3.16548e-06	14306	ebi-a-GCST90016946	Gut microbiota abundance (family Peptostreptococcaceae id.2042)	21.8417
rs4692811	C	T	C	T	0.0642075	0.00964584	4	170259039	0.575224	0.0172132	4	171180190	0.0126913	4.21124e-07	14306	ebi-a-GCST90016946	Gut microbiota abundance (family Peptostreptococcaceae id.2042)	25.5952
rs59865771	C	T	C	T	-0.0573764	0.00964688	16	89180262	0.574037	0.0171617	16	89246670	0.0127192	7.69024e-06	14306	ebi-a-GCST90016946	Gut microbiota abundance (family Peptostreptococcaceae id.2042)	20.3492
rs61841503	G	A	G	A	0.0919658	0.0135688	10	16977560	0.576137	0.0242718	10	17019559	0.0161331	9.80122e-09	14306	ebi-a-GCST90016946	Gut microbiota abundance (family Peptostreptococcaceae id.2042)	32.495
rs6721459	G	A	G	A	-0.0509823	-0.00952365	2	67625704	0.564891	0.0165459	2	67852836	0.0111975	5.07762e-06	14306	ebi-a-GCST90016946	Gut microbiota abundance (family Peptostreptococcaceae id.2042)	20.7299
rs76982728	T	C	T	C	0.124203	-0.127337	7	44273225	0.0249781	0.0568029	7	44312824	0.0266923	3.24056e-06	14306	ebi-a-GCST90016946	Gut microbiota abundance (family Peptostreptococcaceae id.2042)	21.6517
rs77540684	T	G	T	G	0.106725	-0.0544097	10	14608536	0.0485948	0.0275893	10	14650535	0.0245638	8.13711e-06	14306	ebi-a-GCST90016946	Gut microbiota abundance (family Peptostreptococcaceae id.2042)	18.8774
rs9573937	A	G	A	G	-0.0693637	-0.00939758	13	76777061	0.668696	0.0219602	13	77351196	0.0142907	1.70589e-06	14306	ebi-a-GCST90016946	Gut microbiota abundance (family Peptostreptococcaceae id.2042)	23.559
rs10810043	G	A	G	A	-0.0515518	0.00211858	9	13799810	0.902569	0.0173062	9	13799809	0.0115923	9.27428e-06	14306	ebi-a-GCST90016985	Gut microbiota abundance (genus Coprococcus3 id.11303)	19.7765
rs11077359	C	T	C	T	0.0645443	-0.0407577	17	78347880	0.0608681	0.0217438	17	76343961	0.0148833	9.63607e-06	14306	ebi-a-GCST90016985	Gut microbiota abundance (genus Coprococcus3 id.11303)	18.8069
rs11080344	C	T	C	T	0.0516921	-0.0351981	17	27777485	0.031299	0.0163465	17	26104511	0.0113054	4.78696e-06	14306	ebi-a-GCST90016985	Gut microbiota abundance (genus Coprococcus3 id.11303)	20.9063
rs13247359	G	A	G	A	0.051211	-0.004316	7	76728409	0.793082	0.0164538	7	76357726	0.0113031	7.32605e-06	14306	ebi-a-GCST90016985	Gut microbiota abundance (genus Coprococcus3 id.11303)	20.5273
rs13394391	C	T	C	T	-0.0709302	0.0263641	2	239805963	0.242112	0.0225388	2	240727657	0.0150918	2.20318e-06	14306	ebi-a-GCST90016985	Gut microbiota abundance (genus Coprococcus3 id.11303)	22.0892
rs178271	C	T	C	T	-0.145257	0.0759944	22	20977267	0.234193	0.0638808	22	21331556	0.0294239	7.81088e-07	14306	ebi-a-GCST90016985	Gut microbiota abundance (genus Coprococcus3 id.11303)	24.371
rs4575475	A	G	A	G	-0.0619514	-0.0188702	14	98675414	0.331613	0.0194364	14	99141751	0.0137787	7.04288e-06	14306	ebi-a-GCST90016985	Gut microbiota abundance (genus Coprococcus3 id.11303)	20.2156
rs7521171	A	G	A	G	0.0596434	-0.0149366	1	150026539	0.399955	0.0177457	1	149998497	0.0129279	4.32245e-06	14306	ebi-a-GCST90016985	Gut microbiota abundance (genus Coprococcus3 id.11303)	21.2848
rs8100692	T	C	T	C	0.0577411	0.0290962	19	39541492	0.0754762	0.0163687	19	40032132	0.0113476	4.16457e-07	14306	ebi-a-GCST90016985	Gut microbiota abundance (genus Coprococcus3 id.11303)	25.8918
rs12131224	C	T	C	T	0.117095	-0.00833652	1	166230125	0.75062	0.0262302	1	166199362	0.02591	7.39861e-06	14306	ebi-a-GCST90017025	Gut microbiota abundance (genus Lachnospiraceae UCG001 id.11321)	20.4241
rs2050911	G	A	G	A	0.0751466	0.00249758	1	81918723	0.884586	0.0172059	1	82384407	0.0153934	1.10647e-06	14306	ebi-a-GCST90017025	Gut microbiota abundance (genus Lachnospiraceae UCG001 id.11321)	23.8314
rs2371284	C	T	C	T	0.0761893	-0.00876784	12	55862478	0.650561	0.0193558	12	56256262	0.0170127	7.55962e-06	14306	ebi-a-GCST90017025	Gut microbiota abundance (genus Lachnospiraceae UCG001 id.11321)	20.0559
rs437876	T	C	T	C	0.0784637	-0.00496085	3	42526948	0.771468	0.0170796	3	42568440	0.0144768	7.16556e-08	14306	ebi-a-GCST90017025	Gut microbiota abundance (genus Lachnospiraceae UCG001 id.11321)	29.376
rs4981345	T	C	T	C	-0.0681973	-0.0114844	14	20987814	0.508027	0.0173503	14	21455973	0.0149831	6.08597e-06	14306	ebi-a-GCST90017025	Gut microbiota abundance (genus Lachnospiraceae UCG001 id.11321)	20.7172
rs573933	T	C	T	C	-0.107898	0.00100474	9	14477853	0.969784	0.0265246	9	14477851	0.0232346	3.10506e-06	14306	ebi-a-GCST90017025	Gut microbiota abundance (genus Lachnospiraceae UCG001 id.11321)	21.5653
rs62496417	T	G	T	G	-0.0748504	0.00317946	7	97336192	0.872211	0.0197665	7	96965504	0.0165681	5.87503e-06	14306	ebi-a-GCST90017025	Gut microbiota abundance (genus Lachnospiraceae UCG001 id.11321)	20.41
rs7341608	T	C	T	C	-0.0784757	-0.00213967	8	55926941	0.929232	0.0240924	8	56839500	0.0177648	9.48135e-06	14306	ebi-a-GCST90017025	Gut microbiota abundance (genus Lachnospiraceae UCG001 id.11321)	19.5142
rs74034332	G	A	G	A	0.168045	-0.0186218	16	79058462	0.582699	0.0338919	16	79092359	0.0382637	3.3335e-06	14306	ebi-a-GCST90017025	Gut microbiota abundance (genus Lachnospiraceae UCG001 id.11321)	19.2876
rs78848836	A	G	A	G	-0.118868	-0.0395918	1	53307576	0.137216	0.0266389	1	53773248	0.0259753	3.38174e-06	14306	ebi-a-GCST90017025	Gut microbiota abundance (genus Lachnospiraceae UCG001 id.11321)	20.9415
rs8104225	A	G	A	G	0.0892098	-0.0420158	19	13852110	0.0338657	0.0198032	19	13962924	0.0197665	8.04211e-06	14306	ebi-a-GCST90017025	Gut microbiota abundance (genus Lachnospiraceae UCG001 id.11321)	20.3688
rs9403580	C	T	C	T	0.107801	-0.0170996	6	144685644	0.479488	0.0241818	6	145006780	0.0229777	3.46785e-06	14306	ebi-a-GCST90017025	Gut microbiota abundance (genus Lachnospiraceae UCG001 id.11321)	22.0106
rs985416	T	C	T	C	-0.0970258	0.0195425	3	148551296	0.358883	0.0212998	3	148269083	0.0181807	1.45589e-07	14306	ebi-a-GCST90017025	Gut microbiota abundance (genus Lachnospiraceae UCG001 id.11321)	28.4809
rs10827477	A	G	A	G	-0.0547387	-0.0340105	10	34973660	0.0461413	0.0170556	10	35262588	0.0115163	2.1918e-06	14306	ebi-a-GCST90017049	Gut microbiota abundance (genus Ruminiclostridium5 id.11355)	22.5924
rs113753996	T	C	T	C	0.0820689	-0.0126853	5	32477558	0.547472	0.0210877	5	32477664	0.0174463	3.98896e-06	14306	ebi-a-GCST90017049	Gut microbiota abundance (genus Ruminiclostridium5 id.11355)	22.1284
rs1223978	C	T	C	T	-0.0484169	0.00439598	13	108122814	0.788448	0.016383	13	108775162	0.0108254	8.16188e-06	14306	ebi-a-GCST90017049	Gut microbiota abundance (genus Ruminiclostridium5 id.11355)	20.0035
rs1492620	T	C	T	C	-0.0830505	-0.0476331	6	50438207	0.0510917	0.0244183	6	50405920	0.0180073	3.52574e-06	14306	ebi-a-GCST90017049	Gut microbiota abundance (genus Ruminiclostridium5 id.11355)	21.271
rs2482038	C	A	C	A	0.0518991	0.0103461	10	12793086	0.533292	0.0166072	10	12835085	0.0108777	1.70314e-06	14306	ebi-a-GCST90017049	Gut microbiota abundance (genus Ruminiclostridium5 id.11355)	22.7638
rs2791343	T	C	T	C	0.051717	-0.0118105	8	130303784	0.477952	0.0166438	8	131316030	0.0113369	5.53962e-06	14306	ebi-a-GCST90017049	Gut microbiota abundance (genus Ruminiclostridium5 id.11355)	20.8103
rs2833828	G	A	G	A	0.0489617	0.0148635	21	32439578	0.369465	0.0165614	21	33811886	0.0108702	6.81648e-06	14306	ebi-a-GCST90017049	Gut microbiota abundance (genus Ruminiclostridium5 id.11355)	20.2879
rs4955951	A	G	A	G	-0.0713749	0.00162045	3	55209503	0.949245	0.0254566	3	55243531	0.0165826	9.9552e-06	14306	ebi-a-GCST90017049	Gut microbiota abundance (genus Ruminiclostridium5 id.11355)	18.5262
rs6121460	G	A	G	A	0.0932955	0.0568455	20	61718449	0.0574381	0.0299193	20	60293505	0.0199206	2.64107e-06	14306	ebi-a-GCST90017049	Gut microbiota abundance (genus Ruminiclostridium5 id.11355)	21.9339
rs79968837	A	G	A	G	-0.0950311	-0.0170919	20	42549316	0.644833	0.0370795	20	41177956	0.0193507	1.14623e-06	14306	ebi-a-GCST90017049	Gut microbiota abundance (genus Ruminiclostridium5 id.11355)	24.1178
rs8053158	G	A	G	A	0.0740543	-0.00160882	16	86736303	0.948543	0.024929	16	86769909	0.0159151	5.89807e-06	14306	ebi-a-GCST90017049	Gut microbiota abundance (genus Ruminiclostridium5 id.11355)	21.6512
rs10829821	T	C	T	C	-0.097606	0.0105799	10	130853030	0.709901	0.0284415	10	132651293	0.0216072	3.47144e-06	14306	ebi-a-GCST90017050	Gut microbiota abundance (genus Ruminiclostridium6 id.11356)	20.4059
rs116969552	A	G	A	G	-0.166823	0.0256775	10	126525834	0.597467	0.0486274	10	128214403	0.0376681	9.15946e-06	14306	ebi-a-GCST90017050	Gut microbiota abundance (genus Ruminiclostridium6 id.11356)	19.6139
rs11992182	A	C	A	C	0.0625299	-0.00391579	8	78854264	0.841676	0.0196034	8	79766499	0.0137876	4.64836e-06	14306	ebi-a-GCST90017050	Gut microbiota abundance (genus Ruminiclostridium6 id.11356)	20.5683
rs1756364	G	T	G	T	0.0999189	0.00326201	14	20486502	0.895129	0.0247465	14	20954661	0.0197169	2.53653e-07	14306	ebi-a-GCST90017050	Gut microbiota abundance (genus Ruminiclostridium6 id.11356)	25.6814
rs2548459	C	T	C	T	0.0554866	0.0200683	19	48706082	0.224303	0.0165149	19	49209339	0.0122755	6.40206e-06	14306	ebi-a-GCST90017050	Gut microbiota abundance (genus Ruminiclostridium6 id.11356)	20.4314
rs35362464	C	A	C	A	0.0720077	0.00476727	4	36476389	0.838767	0.0234297	4	36478011	0.0165387	8.99146e-06	14306	ebi-a-GCST90017050	Gut microbiota abundance (genus Ruminiclostridium6 id.11356)	18.9564
rs61060922	T	G	T	G	0.15913	-0.062534	16	72102255	0.176778	0.046296	16	72136154	0.0322283	1.08648e-06	14306	ebi-a-GCST90017050	Gut microbiota abundance (genus Ruminiclostridium6 id.11356)	24.3798
rs663262	C	T	C	T	0.13498	-0.0538027	11	86468034	0.2353	0.0453337	11	86179076	0.0310715	3.39414e-06	14306	ebi-a-GCST90017050	Gut microbiota abundance (genus Ruminiclostridium6 id.11356)	18.8718
rs67479537	T	C	T	C	0.118994	-0.0113976	19	10004839	0.76467	0.0380738	19	10115515	0.026487	9.30208e-06	14306	ebi-a-GCST90017050	Gut microbiota abundance (genus Ruminiclostridium6 id.11356)	20.1829
rs71414120	T	G	T	G	0.200894	0.00273607	14	56472234	0.941021	0.0369804	14	56938952	0.0406434	1.07696e-06	14306	ebi-a-GCST90017050	Gut microbiota abundance (genus Ruminiclostridium6 id.11356)	24.4317
rs72991535	T	G	T	G	0.135604	0.0771853	18	78258244	0.0824651	0.0444473	18	76018244	0.0295174	4.9537e-06	14306	ebi-a-GCST90017050	Gut microbiota abundance (genus Ruminiclostridium6 id.11356)	21.1052
rs73176030	T	C	T	C	0.058665	0.0130337	7	101628002	0.476704	0.0183156	7	101271282	0.013208	7.28887e-06	14306	ebi-a-GCST90017050	Gut microbiota abundance (genus Ruminiclostridium6 id.11356)	19.728
rs77193512	A	G	A	G	0.0736533	0.00311744	11	40267513	0.868729	0.0188623	11	40289063	0.0153163	1.29587e-06	14306	ebi-a-GCST90017050	Gut microbiota abundance (genus Ruminiclostridium6 id.11356)	23.1247
rs792058	G	A	G	A	0.0554234	-0.00484617	2	5408472	0.76923	0.0165182	2	5548605	0.0125423	8.57946e-06	14306	ebi-a-GCST90017050	Gut microbiota abundance (genus Ruminiclostridium6 id.11356)	19.5268
rs79968172	G	A	G	A	0.11614	0.0597517	1	240340526	0.0855855	0.0347564	1	240503826	0.0243083	1.66054e-06	14306	ebi-a-GCST90017050	Gut microbiota abundance (genus Ruminiclostridium6 id.11356)	22.8273
rs9555756	A	C	A	C	-0.0804138	-0.00679343	13	111050902	0.81688	0.0293378	13	111703249	0.0176692	7.10133e-06	14306	ebi-a-GCST90017050	Gut microbiota abundance (genus Ruminiclostridium6 id.11356)	20.7123
rs10965428	C	A	C	A	-0.119902	0.0740343	9	22718482	0.0369692	0.0354893	9	22718481	0.0258219	4.29151e-06	14306	ebi-a-GCST90017105	Gut microbiota abundance (order Pasteurellales id.3688)	21.5614
rs111582866	G	A	G	A	-0.113957	0.00122966	16	48708578	0.966027	0.0288705	16	48742489	0.0256403	7.06627e-06	14306	ebi-a-GCST90017105	Gut microbiota abundance (order Pasteurellales id.3688)	19.7531
rs12050685	A	G	A	G	-0.0670948	-0.0241801	15	73185141	0.181252	0.0180866	15	73477482	0.015239	9.18523e-06	14306	ebi-a-GCST90017105	Gut microbiota abundance (order Pasteurellales id.3688)	19.385
rs16970009	A	G	A	G	0.187381	0.0861416	17	34535582	0.145936	0.059243	17	32862601	0.0429572	7.31526e-06	14306	ebi-a-GCST90017105	Gut microbiota abundance (order Pasteurellales id.3688)	19.0274
rs35510	A	G	A	G	0.122729	0.0693191	12	115054168	0.088828	0.0407373	12	115491973	0.0264958	4.01578e-06	14306	ebi-a-GCST90017105	Gut microbiota abundance (order Pasteurellales id.3688)	21.4556
rs4822728	T	C	T	C	0.0685479	0.0127077	22	26495842	0.435507	0.016296	22	26891808	0.0149032	4.71846e-06	14306	ebi-a-GCST90017105	Gut microbiota abundance (order Pasteurellales id.3688)	21.1558
rs6972479	A	G	A	G	-0.0781862	0.061535	7	117278006	0.00215765	0.0200595	7	116918060	0.0175366	7.74819e-06	14306	ebi-a-GCST90017105	Gut microbiota abundance (order Pasteurellales id.3688)	19.8779
rs72756943	G	A	G	A	0.13988	0.0121227	5	26531799	0.711677	0.0327991	5	26531908	0.0303029	3.3522e-06	14306	ebi-a-GCST90017105	Gut microbiota abundance (order Pasteurellales id.3688)	21.308
rs73139353	A	C	A	C	-0.222573	-0.0139666	3	98253370	0.629019	0.0289099	3	97972214	0.0484634	8.71325e-06	14306	ebi-a-GCST90017105	Gut microbiota abundance (order Pasteurellales id.3688)	21.092
rs76022354	C	T	C	T	0.24289	0.00818517	10	92546628	0.827696	0.0376058	10	94306385	0.0500406	1.82856e-06	14306	ebi-a-GCST90017105	Gut microbiota abundance (order Pasteurellales id.3688)	23.5599
rs78909003	T	C	T	C	-0.241159	0.014062	9	102887960	0.695913	0.0359786	9	105650242	0.0498372	2.04894e-06	14306	ebi-a-GCST90017105	Gut microbiota abundance (order Pasteurellales id.3688)	23.4153
rs9382510	C	T	C	T	-0.0881865	-0.0274014	6	55583693	0.141099	0.0186187	6	55448491	0.0169965	2.476e-07	14306	ebi-a-GCST90017105	Gut microbiota abundance (order Pasteurellales id.3688)	26.9206
rs9895850	T	C	T	C	-0.176406	-0.029064	17	66538895	0.460509	0.0393816	17	64535013	0.041017	9.0826e-06	14306	ebi-a-GCST90017105	Gut microbiota abundance (order Pasteurellales id.3688)	18.4969
rs9938097	C	T	C	T	0.0710386	0.0115032	16	84943783	0.491641	0.0167271	16	84977389	0.0158024	8.22602e-06	14306	ebi-a-GCST90017105	Gut microbiota abundance (order Pasteurellales id.3688)	20.2089
rs10965428	C	A	C	A	-0.119902	0.0740343	9	22718482	0.0369692	0.0354893	9	22718481	0.0258219	4.29151e-06	14306	ebi-a-GCST90016944	Gut microbiota abundance (family Pasteurellaceae id.3689)	21.5614
rs111582866	G	A	G	A	-0.113957	0.00122966	16	48708578	0.966027	0.0288705	16	48742489	0.0256403	7.06627e-06	14306	ebi-a-GCST90016944	Gut microbiota abundance (family Pasteurellaceae id.3689)	19.7531
rs12050685	A	G	A	G	-0.0670948	-0.0241801	15	73185141	0.181252	0.0180866	15	73477482	0.015239	9.18523e-06	14306	ebi-a-GCST90016944	Gut microbiota abundance (family Pasteurellaceae id.3689)	19.385
rs16970009	A	G	A	G	0.187381	0.0861416	17	34535582	0.145936	0.059243	17	32862601	0.0429572	7.31526e-06	14306	ebi-a-GCST90016944	Gut microbiota abundance (family Pasteurellaceae id.3689)	19.0274
rs35510	A	G	A	G	0.122729	0.0693191	12	115054168	0.088828	0.0407373	12	115491973	0.0264958	4.01578e-06	14306	ebi-a-GCST90016944	Gut microbiota abundance (family Pasteurellaceae id.3689)	21.4556
rs4822728	T	C	T	C	0.0685479	0.0127077	22	26495842	0.435507	0.016296	22	26891808	0.0149032	4.71846e-06	14306	ebi-a-GCST90016944	Gut microbiota abundance (family Pasteurellaceae id.3689)	21.1558
rs6972479	A	G	A	G	-0.0781862	0.061535	7	117278006	0.00215765	0.0200595	7	116918060	0.0175366	7.74819e-06	14306	ebi-a-GCST90016944	Gut microbiota abundance (family Pasteurellaceae id.3689)	19.8779
rs72756943	G	A	G	A	0.13988	0.0121227	5	26531799	0.711677	0.0327991	5	26531908	0.0303029	3.3522e-06	14306	ebi-a-GCST90016944	Gut microbiota abundance (family Pasteurellaceae id.3689)	21.308
rs73139353	A	C	A	C	-0.222573	-0.0139666	3	98253370	0.629019	0.0289099	3	97972214	0.0484634	8.71325e-06	14306	ebi-a-GCST90016944	Gut microbiota abundance (family Pasteurellaceae id.3689)	21.092
rs76022354	C	T	C	T	0.24289	0.00818517	10	92546628	0.827696	0.0376058	10	94306385	0.0500406	1.82856e-06	14306	ebi-a-GCST90016944	Gut microbiota abundance (family Pasteurellaceae id.3689)	23.5599
rs78909003	T	C	T	C	-0.241159	0.014062	9	102887960	0.695913	0.0359786	9	105650242	0.0498372	2.04894e-06	14306	ebi-a-GCST90016944	Gut microbiota abundance (family Pasteurellaceae id.3689)	23.4153
rs9382510	C	T	C	T	-0.0881865	-0.0274014	6	55583693	0.141099	0.0186187	6	55448491	0.0169965	2.476e-07	14306	ebi-a-GCST90016944	Gut microbiota abundance (family Pasteurellaceae id.3689)	26.9206
rs9895850	T	C	T	C	-0.176406	-0.029064	17	66538895	0.460509	0.0393816	17	64535013	0.041017	9.0826e-06	14306	ebi-a-GCST90016944	Gut microbiota abundance (family Pasteurellaceae id.3689)	18.4969
rs9938097	C	T	C	T	0.0710386	0.0115032	16	84943783	0.491641	0.0167271	16	84977389	0.0158024	8.22602e-06	14306	ebi-a-GCST90016944	Gut microbiota abundance (family Pasteurellaceae id.3689)	20.2089
rs12022129	A	G	A	G	-0.0619356	0.0319081	1	206830029	0.0806176	0.0182633	1	207003374	0.0138937	7.9965e-06	14306	ebi-a-GCST90016970	Gut microbiota abundance (genus Bifidobacterium id.436)	19.8722
rs182549	T	C	T	C	-0.119703	-0.0355797	2	135859184	0.0349478	0.0168707	2	136616754	0.0127294	1.2782e-20	14306	ebi-a-GCST90016970	Gut microbiota abundance (genus Bifidobacterium id.436)	88.4289
rs2491158	A	G	A	G	-0.0712624	0.0121298	10	124401134	0.612476	0.0239463	10	126089703	0.015983	8.04711e-06	14306	ebi-a-GCST90016970	Gut microbiota abundance (genus Bifidobacterium id.436)	19.8794
rs2686790	C	T	C	T	-0.070741	-0.00874775	7	48051149	0.703945	0.0230204	7	48090746	0.0157926	7.49894e-06	14306	ebi-a-GCST90016970	Gut microbiota abundance (genus Bifidobacterium id.436)	20.0648
rs4957061	T	C	T	C	0.0534239	0.000640081	5	520981	0.969308	0.0166358	5	521096	0.0117431	5.77936e-06	14306	ebi-a-GCST90016970	Gut microbiota abundance (genus Bifidobacterium id.436)	20.6969
rs540489	T	G	T	G	-0.0637641	-0.0255846	17	74901626	0.232581	0.0214324	17	72897722	0.0138746	5.19457e-06	14306	ebi-a-GCST90016970	Gut microbiota abundance (genus Bifidobacterium id.436)	21.1209
rs55888705	A	G	A	G	0.0546319	-0.0144074	4	1516099	0.427053	0.0181398	4	1517826	0.0121139	6.67022e-06	14306	ebi-a-GCST90016970	Gut microbiota abundance (genus Bifidobacterium id.436)	20.3388
rs5746486	T	C	T	C	-0.0536216	-0.0480715	22	17871506	0.0041661	0.0167771	22	18354272	0.0120801	8.99953e-06	14306	ebi-a-GCST90016970	Gut microbiota abundance (genus Bifidobacterium id.436)	19.7033
rs62181700	G	A	G	A	-0.0624643	0.00440206	2	188941058	0.816218	0.0189407	2	189805784	0.0131205	2.17245e-06	14306	ebi-a-GCST90016970	Gut microbiota abundance (genus Bifidobacterium id.436)	22.6654
rs7322849	T	C	T	C	0.112428	0.072359	13	112205515	0.00946368	0.0278858	13	112859829	0.0201813	1.08368e-08	14306	ebi-a-GCST90016970	Gut microbiota abundance (genus Bifidobacterium id.436)	31.0349
rs75344046	C	T	C	T	0.232354	0.0532909	21	30489472	0.169164	0.0387599	21	31861790	0.0505979	4.86351e-06	14306	ebi-a-GCST90016970	Gut microbiota abundance (genus Bifidobacterium id.436)	21.088
rs857444	C	T	C	T	0.0558234	-0.000414683	6	14617360	0.980457	0.0169283	6	14617591	0.0121219	3.571e-06	14306	ebi-a-GCST90016970	Gut microbiota abundance (genus Bifidobacterium id.436)	21.2076
rs11766971	C	T	C	T	-0.0476376	0.0140233	7	155211037	0.391324	0.0163591	7	155002747	0.010646	9.39918e-06	14306	ebi-a-GCST90017110	Gut microbiota abundance (phylum Actinobacteria id.400)	20.0229
rs12528285	C	T	C	T	0.0809469	0.0406886	6	92065492	0.116897	0.0259505	6	92775210	0.0180784	5.68787e-06	14306	ebi-a-GCST90017110	Gut microbiota abundance (phylum Actinobacteria id.400)	20.0484
rs13192624	T	C	T	C	-0.0522862	0.022529	6	112808407	0.236743	0.0190413	6	113129609	0.0117742	9.32567e-06	14306	ebi-a-GCST90017110	Gut microbiota abundance (phylum Actinobacteria id.400)	19.7202
rs1397793	A	G	A	G	0.0521387	0.0222195	5	91175634	0.212446	0.0178203	5	90471451	0.0111587	3.73766e-06	14306	ebi-a-GCST90017110	Gut microbiota abundance (phylum Actinobacteria id.400)	21.832
rs4429415	C	T	C	T	0.0581908	-0.00331954	2	212891467	0.839565	0.0163968	2	213756191	0.0111343	2.05145e-07	14306	ebi-a-GCST90017110	Gut microbiota abundance (phylum Actinobacteria id.400)	27.3138
rs55888705	A	G	A	G	0.0534221	-0.0144074	4	1516099	0.427053	0.0181398	4	1517826	0.0109975	1.31241e-06	14306	ebi-a-GCST90017110	Gut microbiota abundance (phylum Actinobacteria id.400)	23.5968
rs6496870	C	T	C	T	-0.0510777	-0.0006643	15	91924192	0.968856	0.0170144	15	92467422	0.0113809	4.61743e-06	14306	ebi-a-GCST90017110	Gut microbiota abundance (phylum Actinobacteria id.400)	20.1423
rs6743026	T	C	T	C	0.0589446	4.90137e-05	2	101633121	0.998111	0.0207045	2	102249583	0.0134622	9.88325e-06	14306	ebi-a-GCST90017110	Gut microbiota abundance (phylum Actinobacteria id.400)	19.1715
rs74037001	G	A	G	A	-0.0819391	-0.00138433	14	23377985	0.961446	0.028638	14	23847194	0.0165334	6.71243e-07	14306	ebi-a-GCST90017110	Gut microbiota abundance (phylum Actinobacteria id.400)	24.5617
rs75211493	G	A	G	A	0.0840786	0.0163711	19	5300454	0.601037	0.0313076	19	5300465	0.0184739	9.27193e-06	14306	ebi-a-GCST90017110	Gut microbiota abundance (phylum Actinobacteria id.400)	20.7135
rs7570971	A	C	A	C	0.086653	0.0420931	2	135080336	0.0127303	0.0168966	2	135837906	0.0113623	1.41351e-14	14306	ebi-a-GCST90017110	Gut microbiota abundance (phylum Actinobacteria id.400)	58.1614
rs80124826	T	C	T	C	-0.124191	-0.0306902	2	239014688	0.539816	0.0500582	2	239936384	0.0278566	8.75427e-06	14306	ebi-a-GCST90017110	Gut microbiota abundance (phylum Actinobacteria id.400)	19.8758
rs8047955	G	A	G	A	-0.0521115	-0.002595	16	81743163	0.880875	0.0173161	16	81776768	0.0111192	2.66201e-06	14306	ebi-a-GCST90017110	Gut microbiota abundance (phylum Actinobacteria id.400)	21.9644
rs857444	C	T	C	T	0.0507315	-0.000414683	6	14617360	0.980457	0.0169283	6	14617591	0.0109885	3.80347e-06	14306	ebi-a-GCST90017110	Gut microbiota abundance (phylum Actinobacteria id.400)	21.3147
rs9833771	C	T	C	T	-0.0490077	-0.000499466	3	32321506	0.975649	0.0163626	3	32362998	0.0106564	4.07437e-06	14306	ebi-a-GCST90017110	Gut microbiota abundance (phylum Actinobacteria id.400)	21.1499
rs11655079	T	C	T	C	-0.0560674	-0.011916	17	77352593	0.569802	0.0209663	17	75348675	0.0124286	5.92516e-06	14306	ebi-a-GCST90016908	Gut microbiota abundance (class Actinobacteria id.419)	20.3506
rs11745923	G	T	G	T	0.0563759	-0.000750509	5	475293	0.964123	0.0166853	5	475408	0.0115529	1.58132e-06	14306	ebi-a-GCST90016908	Gut microbiota abundance (class Actinobacteria id.419)	23.8125
rs12049045	A	G	A	G	0.0510452	-0.0213065	1	114122863	0.202376	0.0167135	1	114665485	0.0114325	8.62621e-06	14306	ebi-a-GCST90016908	Gut microbiota abundance (class Actinobacteria id.419)	19.9355
rs134366	A	G	A	G	-0.111877	-0.014222	22	35171362	0.658876	0.0322156	22	35567355	0.023501	1.50428e-06	14306	ebi-a-GCST90016908	Gut microbiota abundance (class Actinobacteria id.419)	22.6626
rs1376754	G	A	G	A	0.0509242	0.00449228	2	160755458	0.783612	0.0163584	2	161611969	0.0112503	6.71382e-06	14306	ebi-a-GCST90016908	Gut microbiota abundance (class Actinobacteria id.419)	20.489
rs1515761	C	T	C	T	-0.0762317	0.0341929	10	124421463	0.272389	0.031153	10	126110032	0.0169884	4.96364e-06	14306	ebi-a-GCST90016908	Gut microbiota abundance (class Actinobacteria id.419)	20.1357
rs182549	T	C	T	C	-0.111489	-0.0355797	2	135859184	0.0349478	0.0168707	2	136616754	0.012066	3.78966e-20	14306	ebi-a-GCST90016908	Gut microbiota abundance (class Actinobacteria id.419)	85.3763
rs4945008	G	A	G	A	-0.0540741	-0.00520647	11	71510202	0.755002	0.0166846	11	71221248	0.0121393	5.39237e-06	14306	ebi-a-GCST90016908	Gut microbiota abundance (class Actinobacteria id.419)	19.8423
rs6660520	G	A	G	A	-0.0711483	0.0321753	1	206830208	0.0795811	0.0183532	1	207003553	0.0134495	1.10652e-07	14306	ebi-a-GCST90016908	Gut microbiota abundance (class Actinobacteria id.419)	27.9845
rs72767435	T	C	T	C	-0.126352	0.0218835	15	94309566	0.542981	0.0359742	15	94852795	0.0273626	2.56803e-06	14306	ebi-a-GCST90016908	Gut microbiota abundance (class Actinobacteria id.419)	21.3231
rs7322849	T	C	T	C	0.0944467	0.072359	13	112205515	0.00946368	0.0278858	13	112859829	0.0192976	6.20798e-07	14306	ebi-a-GCST90016908	Gut microbiota abundance (class Actinobacteria id.419)	23.9534
rs80083040	T	G	T	G	0.155784	0.0213391	8	64742287	0.591189	0.0397291	8	65654844	0.0348017	8.62105e-06	14306	ebi-a-GCST90016908	Gut microbiota abundance (class Actinobacteria id.419)	20.0376
rs8047955	G	A	G	A	-0.0575816	-0.002595	16	81743163	0.880875	0.0173161	16	81776768	0.0116762	8.3372e-07	14306	ebi-a-GCST90016908	Gut microbiota abundance (class Actinobacteria id.419)	24.32
rs857444	C	T	C	T	0.0509553	-0.000414683	6	14617360	0.980457	0.0169283	6	14617591	0.011539	8.92237e-06	14306	ebi-a-GCST90016908	Gut microbiota abundance (class Actinobacteria id.419)	19.5003
rs961091	G	A	G	A	0.0501255	-0.00900711	7	96025406	0.594273	0.0169099	7	95654718	0.011255	8.67601e-06	14306	ebi-a-GCST90016908	Gut microbiota abundance (class Actinobacteria id.419)	19.8347
rs10842464	C	T	C	T	0.0758215	8.92684e-05	12	25096809	0.996004	0.0178239	12	25249743	0.0172568	6.59721e-06	14306	ebi-a-GCST90017040	Gut microbiota abundance (genus Paraprevotella id.962)	19.3048
rs140997932	T	C	T	C	-0.162376	-0.0676766	3	149581005	0.0565484	0.0354925	3	149298792	0.0354178	2.1112e-06	14306	ebi-a-GCST90017040	Gut microbiota abundance (genus Paraprevotella id.962)	21.0184
rs145020347	A	G	A	G	-0.12465	0.00269742	11	114655957	0.907426	0.0231963	11	114526679	0.0262323	4.03005e-06	14306	ebi-a-GCST90017040	Gut microbiota abundance (genus Paraprevotella id.962)	22.5794
rs17109926	A	G	A	G	-0.0988335	0.00939667	12	71584948	0.608334	0.0183366	12	71978728	0.0216172	6.75274e-06	14306	ebi-a-GCST90017040	Gut microbiota abundance (genus Paraprevotella id.962)	20.903
rs17785622	A	G	A	G	0.248065	-0.00948984	6	82749597	0.824703	0.0428434	6	83459314	0.0524304	1.92659e-06	14306	ebi-a-GCST90017040	Gut microbiota abundance (genus Paraprevotella id.962)	22.3854
rs2081023	A	G	A	G	-0.122561	0.00148684	5	175179258	0.949177	0.0233264	5	174606261	0.0236507	2.63797e-07	14306	ebi-a-GCST90017040	Gut microbiota abundance (genus Paraprevotella id.962)	26.8545
rs3008582	T	C	T	C	0.10572	-0.019598	1	196002043	0.342898	0.0206631	1	195971173	0.0227246	4.35993e-06	14306	ebi-a-GCST90017040	Gut microbiota abundance (genus Paraprevotella id.962)	21.6432
rs3801748	G	A	G	A	0.0779721	-0.0193474	7	82130192	0.252507	0.0169079	7	81759508	0.0171691	5.20176e-06	14306	ebi-a-GCST90017040	Gut microbiota abundance (genus Paraprevotella id.962)	20.6245
rs4756632	G	T	G	T	-0.138905	0.0432669	11	41058153	0.0736411	0.0241872	11	41079703	0.0289897	3.81751e-06	14306	ebi-a-GCST90017040	Gut microbiota abundance (genus Paraprevotella id.962)	22.9588
rs4767113	C	T	C	T	0.0882466	-0.0152342	12	113694173	0.381202	0.0173969	12	114131978	0.018382	2.14358e-06	14306	ebi-a-GCST90017040	Gut microbiota abundance (genus Paraprevotella id.962)	23.0468
rs7240324	T	G	T	G	-0.10229	-0.0314312	18	71956568	0.0962144	0.0188947	18	69623804	0.0226948	5.95895e-06	14306	ebi-a-GCST90017040	Gut microbiota abundance (genus Paraprevotella id.962)	20.3149
rs9602779	A	C	A	C	-0.106692	0.00154794	13	85588285	0.93496	0.0189686	13	86162420	0.0220264	6.9274e-07	14306	ebi-a-GCST90017040	Gut microbiota abundance (genus Paraprevotella id.962)	23.4626
rs9900242	A	G	A	G	-0.0852967	-0.00487438	17	71139490	0.776435	0.0171652	17	69135631	0.0175212	1.14067e-06	14306	ebi-a-GCST90017040	Gut microbiota abundance (genus Paraprevotella id.962)	23.6994
rs10872669	G	A	G	A	0.123071	-0.0542842	6	151194037	0.0557199	0.0283733	6	151515172	0.0275665	9.49008e-06	14306	ebi-a-GCST90016928	Gut microbiota abundance (family Bacteroidales S24 7group id.11173)	19.9319
rs12748533	G	T	G	T	-0.0821108	-0.0180537	1	242603950	0.317454	0.018059	1	242767252	0.0172701	2.59018e-06	14306	ebi-a-GCST90016928	Gut microbiota abundance (family Bacteroidales S24 7group id.11173)	22.6053
rs17043785	T	C	T	C	-0.176187	-0.0182809	2	52912224	0.522572	0.0285913	2	53139362	0.0347133	5.11835e-07	14306	ebi-a-GCST90016928	Gut microbiota abundance (family Bacteroidales S24 7group id.11173)	25.7606
rs1850003	A	G	A	G	0.084048	-0.0160718	15	47048773	0.405721	0.0193299	15	47340971	0.0177806	2.4053e-06	14306	ebi-a-GCST90016928	Gut microbiota abundance (family Bacteroidales S24 7group id.11173)	22.3441
rs61508842	T	C	T	C	0.122574	0.026117	3	158935756	0.363817	0.0287596	3	158653545	0.0272389	7.82781e-06	14306	ebi-a-GCST90016928	Gut microbiota abundance (family Bacteroidales S24 7group id.11173)	20.2497
rs738193	T	C	T	C	0.0847328	0.0174034	22	25547355	0.307347	0.0170487	22	25943322	0.0165856	3.82164e-07	14306	ebi-a-GCST90016928	Gut microbiota abundance (family Bacteroidales S24 7group id.11173)	26.1
rs78609301	A	G	A	G	-0.0867065	0.00856025	6	62526842	0.63034	0.0177876	6	63236747	0.0195709	7.093e-06	14306	ebi-a-GCST90016928	Gut microbiota abundance (family Bacteroidales S24 7group id.11173)	19.6283
rs941000	T	C	T	C	-0.0850266	-0.00194586	7	91085352	0.908867	0.0169991	7	90714667	0.0163382	3.15559e-07	14306	ebi-a-GCST90016928	Gut microbiota abundance (family Bacteroidales S24 7group id.11173)	27.0833
rs10873449	C	T	C	T	-0.0654843	0.0126569	14	94164394	0.538714	0.0205884	14	94630731	0.0143973	4.11169e-06	14306	ebi-a-GCST90017056	Gut microbiota abundance (genus Ruminococcaceae UCG005 id.11363)	20.6877
rs10937802	A	G	A	G	-0.0755811	-0.0169955	4	7300617	0.496822	0.0250119	4	7302344	0.0168226	8.17354e-06	14306	ebi-a-GCST90017056	Gut microbiota abundance (genus Ruminococcaceae UCG005 id.11363)	20.1855
rs10950694	C	T	C	T	-0.0577628	-0.0093013	7	17986981	0.584214	0.0169967	7	18026604	0.011412	4.29804e-07	14306	ebi-a-GCST90017056	Gut microbiota abundance (genus Ruminococcaceae UCG005 id.11363)	25.6196
rs114279581	A	G	A	G	-0.146604	0.00901821	2	197257633	0.769015	0.0307095	2	198122357	0.0316034	3.21855e-06	14306	ebi-a-GCST90017056	Gut microbiota abundance (genus Ruminococcaceae UCG005 id.11363)	21.5191
rs12288512	A	G	A	G	0.066635	0.00675427	11	27726124	0.722688	0.0190331	11	27747671	0.0144356	3.10277e-06	14306	ebi-a-GCST90017056	Gut microbiota abundance (genus Ruminococcaceae UCG005 id.11363)	21.3076
rs12458218	T	C	T	C	0.0677322	0.000626437	18	24995907	0.976435	0.0212077	18	22575871	0.0144525	2.41024e-06	14306	ebi-a-GCST90017056	Gut microbiota abundance (genus Ruminococcaceae UCG005 id.11363)	21.9636
rs2893871	G	A	G	A	-0.073644	0.0440337	10	60903023	0.0898918	0.0259637	10	62662781	0.015548	3.53843e-06	14306	ebi-a-GCST90017056	Gut microbiota abundance (genus Ruminococcaceae UCG005 id.11363)	22.435
rs34781347	G	A	G	A	0.188685	0.0241128	20	16332206	0.444717	0.0315508	20	16312851	0.0386484	6.04728e-07	14306	ebi-a-GCST90017056	Gut microbiota abundance (genus Ruminococcaceae UCG005 id.11363)	23.8348
rs55793120	T	C	T	C	0.121548	0.0389986	12	46990335	0.254625	0.0342337	12	47384118	0.0279546	7.37038e-06	14306	ebi-a-GCST90017056	Gut microbiota abundance (genus Ruminococcaceae UCG005 id.11363)	18.9055
rs72776570	C	A	C	A	0.087067	-0.00674633	10	4198714	0.805797	0.0274407	10	4240906	0.0197179	5.3571e-06	14306	ebi-a-GCST90017056	Gut microbiota abundance (genus Ruminococcaceae UCG005 id.11363)	19.4978
rs7449320	C	A	C	A	0.0599163	0.0157856	5	154623531	0.413776	0.0193151	5	154003091	0.0130836	4.80773e-06	14306	ebi-a-GCST90017056	Gut microbiota abundance (genus Ruminococcaceae UCG005 id.11363)	20.9718
rs7555878	G	A	G	A	-0.0586677	-0.00822299	1	187936903	0.662387	0.0188333	1	187906034	0.0125277	2.81022e-06	14306	ebi-a-GCST90017056	Gut microbiota abundance (genus Ruminococcaceae UCG005 id.11363)	21.9308
rs7586445	G	A	G	A	0.0782349	0.00141314	2	238600389	0.953794	0.0243886	2	239509030	0.0176458	8.81455e-06	14306	ebi-a-GCST90017056	Gut microbiota abundance (genus Ruminococcaceae UCG005 id.11363)	19.6571
rs898577	C	T	C	T	0.123012	-0.00549936	15	68413358	0.87524	0.0350265	15	68705697	0.0286671	7.46311e-06	14306	ebi-a-GCST90017056	Gut microbiota abundance (genus Ruminococcaceae UCG005 id.11363)	18.4131
rs10875374	T	C	T	C	0.0536759	-0.0220497	1	101339253	0.175783	0.0162866	1	101804809	0.0119436	8.09823e-06	14306	ebi-a-GCST90016931	Gut microbiota abundance (family Clostridiaceae1 id.1869)	20.1971
rs12186080	G	A	G	A	0.0748236	0.0268131	3	132877783	0.220984	0.0219077	3	132596627	0.016246	5.33962e-06	14306	ebi-a-GCST90016931	Gut microbiota abundance (family Clostridiaceae1 id.1869)	21.2121
rs12341505	G	A	G	A	0.0814503	-0.0173619	9	133845759	0.535792	0.0280398	9	136710881	0.0179338	4.54485e-06	14306	ebi-a-GCST90016931	Gut microbiota abundance (family Clostridiaceae1 id.1869)	20.6272
rs2795528	G	A	G	A	-0.180969	-0.0204152	10	42774816	0.564984	0.0354768	10	43270264	0.0390911	3.80627e-06	14306	ebi-a-GCST90016931	Gut microbiota abundance (family Clostridiaceae1 id.1869)	21.4315
rs2817172	C	T	C	T	0.0563367	0.0167219	1	3124955	0.314878	0.016638	1	3041519	0.012392	5.27024e-06	14306	ebi-a-GCST90016931	Gut microbiota abundance (family Clostridiaceae1 id.1869)	20.6681
rs4723021	T	C	T	C	-0.106376	-0.047753	7	30895044	0.13989	0.0323485	7	30934659	0.0241944	7.42147e-06	14306	ebi-a-GCST90016931	Gut microbiota abundance (family Clostridiaceae1 id.1869)	19.3311
rs550843	T	C	T	C	-0.0734787	0.0104105	6	165309343	0.567633	0.0182148	6	165722832	0.0168383	7.0912e-06	14306	ebi-a-GCST90016931	Gut microbiota abundance (family Clostridiaceae1 id.1869)	19.0426
rs56188186	A	G	A	G	0.0967773	-0.0455926	16	87677084	0.234935	0.0383859	16	87710690	0.0217471	8.24442e-06	14306	ebi-a-GCST90016931	Gut microbiota abundance (family Clostridiaceae1 id.1869)	19.8036
rs62397761	A	G	A	G	0.0615805	0.022075	6	48125278	0.204627	0.0174027	6	48093014	0.0136198	9.07716e-06	14306	ebi-a-GCST90016931	Gut microbiota abundance (family Clostridiaceae1 id.1869)	20.443
rs881532	G	A	G	A	0.0533035	0.0183712	22	47411024	0.259199	0.0162824	22	47806774	0.0119011	7.8966e-06	14306	ebi-a-GCST90016931	Gut microbiota abundance (family Clostridiaceae1 id.1869)	20.0603
rs10885477	T	C	T	C	-0.135137	-0.054892	10	113572654	0.14317	0.0374923	10	115332413	0.0301894	8.59825e-06	14306	ebi-a-GCST90017015	Gut microbiota abundance (genus Holdemania id.2157)	20.0373
rs11080063	G	A	G	A	-0.0665238	-0.00507977	17	28462253	0.75924	0.0165746	17	26789271	0.0149837	6.66884e-06	14306	ebi-a-GCST90017015	Gut microbiota abundance (genus Holdemania id.2157)	19.7113
rs111745969	A	G	A	G	0.120677	-0.0278226	15	92566992	0.243139	0.0238375	15	93110222	0.0265781	3.70775e-06	14306	ebi-a-GCST90017015	Gut microbiota abundance (genus Holdemania id.2157)	20.6158
rs113593397	A	G	A	G	-0.128935	-0.0366863	8	122961600	0.18404	0.0276165	8	123973840	0.0282526	9.35729e-06	14306	ebi-a-GCST90017015	Gut microbiota abundance (genus Holdemania id.2157)	20.8269
rs116500994	G	T	G	T	-0.13755	0.0449887	13	81111408	0.244722	0.0386745	13	81685543	0.0293386	2.34477e-06	14306	ebi-a-GCST90017015	Gut microbiota abundance (genus Holdemania id.2157)	21.9807
rs12701617	A	G	A	G	-0.0660617	-0.0174115	7	38253256	0.285962	0.0163179	7	38292857	0.0149427	9.51853e-06	14306	ebi-a-GCST90017015	Gut microbiota abundance (genus Holdemania id.2157)	19.5453
rs1867876	T	C	T	C	0.0842919	-0.0166559	11	18746521	0.34916	0.0177905	11	18768068	0.0162192	2.7388e-07	14306	ebi-a-GCST90017015	Gut microbiota abundance (genus Holdemania id.2157)	27.0093
rs4146507	C	T	C	T	0.079488	0.0136215	5	106873392	0.473061	0.0189845	5	106209093	0.0177002	7.2297e-06	14306	ebi-a-GCST90017015	Gut microbiota abundance (genus Holdemania id.2157)	20.1673
rs6133067	T	C	T	C	0.0910829	0.024415	20	3859107	0.228976	0.0202951	20	3839754	0.0178561	5.16928e-07	14306	ebi-a-GCST90017015	Gut microbiota abundance (genus Holdemania id.2157)	26.0196
rs73139538	G	A	G	A	-0.148594	-0.00963447	7	63862767	0.841962	0.0483211	7	63323145	0.0327469	7.77177e-06	14306	ebi-a-GCST90017015	Gut microbiota abundance (genus Holdemania id.2157)	20.5903
rs77293403	A	G	A	G	0.164556	0.00992706	5	78092582	0.822744	0.0443137	5	77388406	0.0341775	1.77468e-06	14306	ebi-a-GCST90017015	Gut microbiota abundance (genus Holdemania id.2157)	23.1818
rs80149660	C	T	C	T	-0.232987	0.0244188	10	128110018	0.539436	0.0397917	10	129908282	0.0519183	6.04213e-06	14306	ebi-a-GCST90017015	Gut microbiota abundance (genus Holdemania id.2157)	20.1383
rs9500080	C	T	C	T	0.0926764	0.000528187	6	105289447	0.980599	0.0217205	6	105737322	0.0178886	4.08517e-07	14306	ebi-a-GCST90017015	Gut microbiota abundance (genus Holdemania id.2157)	26.8402
rs9529719	C	T	C	T	-0.074038	-0.00217972	13	70282384	0.900362	0.0174093	13	70856516	0.0160494	5.96664e-06	14306	ebi-a-GCST90017015	Gut microbiota abundance (genus Holdemania id.2157)	21.281
rs967319	T	C	T	C	0.0788638	0.019394	3	60629947	0.309209	0.019072	3	60615680	0.0176744	8.38147e-06	14306	ebi-a-GCST90017015	Gut microbiota abundance (genus Holdemania id.2157)	19.9098
rs10890671	C	T	C	T	0.0537401	0.0327829	11	107252473	0.0459462	0.0164252	11	107123199	0.0118848	6.52139e-06	14306	ebi-a-GCST90016981	Gut microbiota abundance (genus Collinsella id.815)	20.4462
rs11597285	G	T	G	T	-0.0537947	-0.00137099	10	8547850	0.934281	0.016626	10	8589813	0.0120548	9.37605e-06	14306	ebi-a-GCST90016981	Gut microbiota abundance (genus Collinsella id.815)	19.914
rs1496626	T	C	T	C	-0.0722307	0.0031094	19	31269935	0.896508	0.0239049	19	31760841	0.01616	6.78172e-06	14306	ebi-a-GCST90016981	Gut microbiota abundance (genus Collinsella id.815)	19.9784
rs149807560	C	A	C	A	-0.104264	-0.022501	19	56015274	0.484733	0.0322036	19	56526640	0.0235841	7.09872e-06	14306	ebi-a-GCST90016981	Gut microbiota abundance (genus Collinsella id.815)	19.5448
rs2103510	G	A	G	A	0.0786551	-0.0097211	21	27983148	0.701589	0.0253698	21	29355467	0.0168217	2.42477e-06	14306	ebi-a-GCST90016981	Gut microbiota abundance (genus Collinsella id.815)	21.8632
rs62448871	C	A	C	A	-0.0540309	0.00772398	7	24425405	0.639536	0.016492	7	24465024	0.0120324	6.7825e-06	14306	ebi-a-GCST90016981	Gut microbiota abundance (genus Collinsella id.815)	20.1641
rs73052258	G	A	G	A	0.0930178	-0.0329598	2	194874587	0.278273	0.0303999	2	195739311	0.0202658	1.71581e-06	14306	ebi-a-GCST90016981	Gut microbiota abundance (genus Collinsella id.815)	21.0671
rs75672793	A	G	A	G	-0.108908	0.00270906	4	148897142	0.944448	0.0388786	4	149818294	0.0240522	6.1355e-06	14306	ebi-a-GCST90016981	Gut microbiota abundance (genus Collinsella id.815)	20.5026
rs9541268	C	A	C	A	0.09597	0.036306	13	68035929	0.199165	0.0282771	13	68610061	0.0197312	8.79427e-07	14306	ebi-a-GCST90016981	Gut microbiota abundance (genus Collinsella id.815)	23.6572
rs10898797	C	T	C	T	0.12238	0.00652576	11	87877806	0.802885	0.0261432	11	87588698	0.0274683	8.85442e-06	14306	ebi-a-GCST90017075	Gut microbiota abundance (genus Tyzzerella3 id.11335)	19.8499
rs112102233	A	G	A	G	-0.216348	0.00676555	10	45602838	0.861478	0.0387726	10	46098286	0.0477575	6.17675e-06	14306	ebi-a-GCST90017075	Gut microbiota abundance (genus Tyzzerella3 id.11335)	20.5221
rs1232220	T	G	T	G	0.143869	-0.0741537	6	102232382	0.00526344	0.0265741	6	102680257	0.031828	7.90788e-06	14306	ebi-a-GCST90017075	Gut microbiota abundance (genus Tyzzerella3 id.11335)	20.4322
rs17706273	T	C	T	C	-0.140368	-0.0249399	5	16388150	0.412048	0.0304035	5	16388259	0.0274708	5.87814e-07	14306	ebi-a-GCST90017075	Gut microbiota abundance (genus Tyzzerella3 id.11335)	26.1092
rs191093	G	A	G	A	0.159008	0.0449597	12	76996549	0.0905795	0.0265665	12	77390329	0.0353306	6.76394e-06	14306	ebi-a-GCST90017075	Gut microbiota abundance (genus Tyzzerella3 id.11335)	20.2552
rs4904512	T	C	T	C	-0.117151	0.00498086	14	89129601	0.836823	0.0241837	14	89595945	0.0250306	3.09272e-06	14306	ebi-a-GCST90017075	Gut microbiota abundance (genus Tyzzerella3 id.11335)	21.9053
rs55799124	A	G	A	G	-0.11435	0.0383488	17	3835487	0.0374619	0.0184308	17	3738781	0.0238604	1.33549e-06	14306	ebi-a-GCST90017075	Gut microbiota abundance (genus Tyzzerella3 id.11335)	22.9677
rs67476743	T	G	T	G	0.132164	-0.0303709	19	1030321	0.0999125	0.0184594	19	1030320	0.022208	3.7405e-09	14306	ebi-a-GCST90017075	Gut microbiota abundance (genus Tyzzerella3 id.11335)	35.4166
rs6920448	C	T	C	T	-0.141081	-0.00311181	6	5755393	0.912365	0.028275	6	5755626	0.0305446	4.15375e-06	14306	ebi-a-GCST90017075	Gut microbiota abundance (genus Tyzzerella3 id.11335)	21.3338
rs7019909	T	C	T	C	0.144156	-0.00246715	9	33113324	0.921861	0.025152	9	33113322	0.0301626	1.76121e-06	14306	ebi-a-GCST90017075	Gut microbiota abundance (genus Tyzzerella3 id.11335)	22.8417
rs7333521	T	C	T	C	-0.207191	0.0612081	13	81018881	0.18478	0.0461537	13	81593016	0.0453121	4.87607e-06	14306	ebi-a-GCST90017075	Gut microbiota abundance (genus Tyzzerella3 id.11335)	20.908
rs75091807	G	T	G	T	-0.184966	0.0217575	13	34449554	0.522547	0.0340267	13	35023691	0.0383029	1.70675e-06	14306	ebi-a-GCST90017075	Gut microbiota abundance (genus Tyzzerella3 id.11335)	23.3196
rs7561370	C	T	C	T	-0.131341	0.0695566	2	57583271	0.00255241	0.0230544	2	57810406	0.0286292	1.51604e-06	14306	ebi-a-GCST90017075	Gut microbiota abundance (genus Tyzzerella3 id.11335)	21.0466
rs10899911	A	G	A	G	-0.0717102	0.0208921	10	43798391	0.278185	0.0192659	10	44293839	0.0148151	1.15271e-06	14306	ebi-a-GCST90017041	Gut microbiota abundance (genus Parasutterella id.2892)	23.4289
rs11715853	G	A	G	A	-0.0662952	0.00212121	3	30122198	0.905415	0.0178518	3	30163689	0.0146114	6.22917e-06	14306	ebi-a-GCST90017041	Gut microbiota abundance (genus Parasutterella id.2892)	20.5864
rs2090816	C	A	C	A	-0.0840967	0.0122293	6	137294455	0.56548	0.0212786	6	137615592	0.0177315	2.89714e-06	14306	ebi-a-GCST90017041	Gut microbiota abundance (genus Parasutterella id.2892)	22.494
rs35055552	T	C	T	C	0.109554	0.0222511	8	113791795	0.347358	0.0236783	8	114804024	0.0235433	3.3485e-06	14306	ebi-a-GCST90017041	Gut microbiota abundance (genus Parasutterella id.2892)	21.6532
rs55877868	A	C	A	C	-0.104458	-0.0207094	17	14789550	0.444849	0.0271054	17	14692867	0.0228089	2.87071e-06	14306	ebi-a-GCST90017041	Gut microbiota abundance (genus Parasutterella id.2892)	20.9737
rs62273907	A	G	A	G	0.229468	-0.0374002	3	156832626	0.24903	0.0324455	3	156550415	0.0502262	5.88383e-06	14306	ebi-a-GCST90017041	Gut microbiota abundance (genus Parasutterella id.2892)	20.8729
rs6809952	G	A	G	A	-0.0684957	0.0095199	3	194178920	0.607686	0.0185436	3	193896709	0.0150892	8.13355e-06	14306	ebi-a-GCST90017041	Gut microbiota abundance (genus Parasutterella id.2892)	20.606
rs6828768	C	T	C	T	0.0636852	-0.030957	4	64691207	0.0578575	0.0163209	4	65556925	0.0132645	1.78328e-06	14306	ebi-a-GCST90017041	Gut microbiota abundance (genus Parasutterella id.2892)	23.0513
rs7303158	C	T	C	T	0.0646859	0.0115758	12	5166374	0.479765	0.0163806	12	5275540	0.0134256	1.32776e-06	14306	ebi-a-GCST90017041	Gut microbiota abundance (genus Parasutterella id.2892)	23.2141
rs7311004	C	T	C	T	0.0617522	0.00726454	12	52866926	0.658296	0.0164257	12	53260710	0.0136438	5.92052e-06	14306	ebi-a-GCST90017041	Gut microbiota abundance (genus Parasutterella id.2892)	20.4849
rs7572229	A	G	A	G	-0.066273	0.00278342	2	72008314	0.864549	0.0163168	2	72235444	0.0132736	6.31699e-07	14306	ebi-a-GCST90017041	Gut microbiota abundance (genus Parasutterella id.2892)	24.9285
rs78383039	T	C	T	C	-0.146315	0.00596645	2	178089981	0.885933	0.0415917	2	178954708	0.0297119	1.57438e-06	14306	ebi-a-GCST90017041	Gut microbiota abundance (genus Parasutterella id.2892)	24.2503
rs8039785	G	T	G	T	-0.0618345	-0.0304216	15	67023969	0.06186	0.0162918	15	67316307	0.0133	3.62093e-06	14306	ebi-a-GCST90017041	Gut microbiota abundance (genus Parasutterella id.2892)	21.6152
rs823424	G	A	G	A	-0.0713448	0.0134108	8	16817017	0.473233	0.0186981	8	16674526	0.0156958	4.95291e-06	14306	ebi-a-GCST90017041	Gut microbiota abundance (genus Parasutterella id.2892)	20.6613
rs10904297	A	G	A	G	-0.167804	-0.0650229	10	4597570	0.250018	0.0565266	10	4639762	0.0389812	2.68714e-06	14306	ebi-a-GCST90017066	Gut microbiota abundance (genus Ruminococcus torques group id.14377)	18.5308
rs10967781	C	A	C	A	0.0507994	0.0185348	9	27225260	0.300759	0.0179114	9	27225258	0.0113322	8.36874e-06	14306	ebi-a-GCST90017066	Gut microbiota abundance (genus Ruminococcus torques group id.14377)	20.095
rs12434631	A	G	A	G	0.074697	-0.00229932	14	25661198	0.930775	0.0264686	14	26130404	0.0153401	2.77249e-06	14306	ebi-a-GCST90017066	Gut microbiota abundance (genus Ruminococcus torques group id.14377)	23.711
rs1475330	C	T	C	T	-0.0523492	-0.0153036	6	66552209	0.424115	0.0191462	6	67262102	0.01182	8.1343e-06	14306	ebi-a-GCST90017066	Gut microbiota abundance (genus Ruminococcus torques group id.14377)	19.6149
rs35866622	T	C	T	C	-0.0612024	0.0057922	19	48714803	0.736049	0.017183	19	49218060	0.0109421	2.21335e-08	14306	ebi-a-GCST90017066	Gut microbiota abundance (genus Ruminococcus torques group id.14377)	31.285
rs4073731	T	C	T	C	0.0651948	-0.0262192	11	132793252	0.235621	0.0221072	11	132663147	0.0142221	4.05247e-06	14306	ebi-a-GCST90017066	Gut microbiota abundance (genus Ruminococcus torques group id.14377)	21.0135
rs77034621	T	G	T	G	-0.151553	0.0398877	8	75857608	0.533075	0.0639923	8	76769843	0.0335878	6.06876e-06	14306	ebi-a-GCST90017066	Gut microbiota abundance (genus Ruminococcus torques group id.14377)	20.3594
rs8080469	G	A	G	A	0.0490727	0.0191301	17	14629030	0.239573	0.0162664	17	14532347	0.0107036	3.49526e-06	14306	ebi-a-GCST90017066	Gut microbiota abundance (genus Ruminococcus torques group id.14377)	21.0194
rs8141465	G	A	G	A	-0.0480778	-0.0200147	22	21004364	0.239776	0.0170259	22	21358653	0.0107442	9.64828e-06	14306	ebi-a-GCST90017066	Gut microbiota abundance (genus Ruminococcus torques group id.14377)	20.0235
rs10916131	C	T	C	T	-0.069333	-0.0255341	1	227375425	0.249553	0.0221759	1	227563126	0.0146753	2.87495e-06	14306	ebi-a-GCST90017053	Gut microbiota abundance (genus Ruminococcaceae UCG002 id.11360)	22.3206
rs10927423	C	A	C	A	-0.0713617	-0.0323176	1	14405962	0.129817	0.0213342	1	14732458	0.0147712	8.49513e-07	14306	ebi-a-GCST90017053	Gut microbiota abundance (genus Ruminococcaceae UCG002 id.11360)	23.3399
rs10964441	G	A	G	A	-0.14906	-0.0138435	9	20131748	0.60542	0.0267962	9	20131746	0.034486	7.45109e-06	14306	ebi-a-GCST90017053	Gut microbiota abundance (genus Ruminococcaceae UCG002 id.11360)	18.6826
rs113147300	A	G	A	G	-0.075842	-0.00744867	9	111304390	0.754008	0.0237705	9	114066670	0.0164562	7.69148e-06	14306	ebi-a-GCST90017053	Gut microbiota abundance (genus Ruminococcaceae UCG002 id.11360)	21.2403
rs11607472	A	G	A	G	-0.0780229	0.00999517	11	43323201	0.757679	0.0323959	11	43344751	0.0176325	7.18671e-06	14306	ebi-a-GCST90017053	Gut microbiota abundance (genus Ruminococcaceae UCG002 id.11360)	19.5802
rs116974815	C	A	C	A	-0.189731	-0.0285637	11	111842219	0.376447	0.032295	11	111712942	0.0396566	2.02516e-06	14306	ebi-a-GCST90017053	Gut microbiota abundance (genus Ruminococcaceae UCG002 id.11360)	22.89
rs11750293	G	T	G	T	-0.0578304	0.000588333	5	124486421	0.972326	0.016959	5	123822114	0.0120512	1.76137e-06	14306	ebi-a-GCST90017053	Gut microbiota abundance (genus Ruminococcaceae UCG002 id.11360)	23.0278
rs12463378	A	G	A	G	-0.0522061	0.0139118	19	53972554	0.433438	0.01776	19	54475808	0.0112086	2.95522e-06	14306	ebi-a-GCST90017053	Gut microbiota abundance (genus Ruminococcaceae UCG002 id.11360)	21.694
rs15256	C	T	C	T	0.0732376	0.00858283	10	72060790	0.733613	0.0252197	10	73820548	0.016834	9.45649e-06	14306	ebi-a-GCST90017053	Gut microbiota abundance (genus Ruminococcaceae UCG002 id.11360)	18.9275
rs55793120	T	C	T	C	0.137396	0.0389986	12	46990335	0.254625	0.0342337	12	47384118	0.027414	4.80673e-07	14306	ebi-a-GCST90017053	Gut microbiota abundance (genus Ruminococcaceae UCG002 id.11360)	25.1191
rs57079348	T	G	T	G	-0.0765729	0.00915902	13	87268195	0.795631	0.0353622	13	87920450	0.0172819	7.21822e-06	14306	ebi-a-GCST90017053	Gut microbiota abundance (genus Ruminococcaceae UCG002 id.11360)	19.6321
rs6542556	G	A	G	A	-0.050974	0.0110458	2	120000277	0.511053	0.0168073	2	120757853	0.011406	7.86122e-06	14306	ebi-a-GCST90017053	Gut microbiota abundance (genus Ruminococcaceae UCG002 id.11360)	19.9724
rs6793778	T	C	T	C	0.0558706	0.0115427	3	24003962	0.533347	0.0185305	3	24045453	0.0125258	9.81296e-06	14306	ebi-a-GCST90017053	Gut microbiota abundance (genus Ruminococcaceae UCG002 id.11360)	19.8955
rs7120052	A	C	A	C	0.0624796	-0.00811079	11	86624417	0.696476	0.0207926	11	86335459	0.0135523	1.96897e-06	14306	ebi-a-GCST90017053	Gut microbiota abundance (genus Ruminococcaceae UCG002 id.11360)	21.2545
rs7155595	C	A	C	A	0.0569929	0.00313025	14	77036203	0.860256	0.0177806	14	77502546	0.0116986	1.14932e-06	14306	ebi-a-GCST90017053	Gut microbiota abundance (genus Ruminococcaceae UCG002 id.11360)	23.7342
rs7249614	G	A	G	A	0.0492778	-0.0127665	19	43133738	0.451164	0.0169435	19	43637890	0.0110807	9.07382e-06	14306	ebi-a-GCST90017053	Gut microbiota abundance (genus Ruminococcaceae UCG002 id.11360)	19.7774
rs7342369	A	C	A	C	0.0527803	0.0410619	12	128966785	0.0241774	0.0182149	12	129451330	0.0116023	5.66122e-06	14306	ebi-a-GCST90017053	Gut microbiota abundance (genus Ruminococcaceae UCG002 id.11360)	20.6945
rs76847269	A	G	A	G	0.163508	-0.0877871	5	141635384	0.089838	0.0517536	5	141014951	0.0356151	5.1719e-06	14306	ebi-a-GCST90017053	Gut microbiota abundance (genus Ruminococcaceae UCG002 id.11360)	21.077
rs77564310	A	C	A	C	-0.0713093	0.0293697	15	80420842	0.143625	0.0200829	15	80713184	0.0140855	3.28617e-07	14306	ebi-a-GCST90017053	Gut microbiota abundance (genus Ruminococcaceae UCG002 id.11360)	25.63
rs79016051	C	T	C	T	-0.0887747	0.00717577	1	238775197	0.766484	0.0241627	1	238938497	0.0189424	2.33744e-06	14306	ebi-a-GCST90017053	Gut microbiota abundance (genus Ruminococcaceae UCG002 id.11360)	21.9638
rs882348	A	G	A	G	-0.0799946	-0.0425862	4	23323417	0.0924954	0.0253131	4	23325040	0.0178618	5.44854e-06	14306	ebi-a-GCST90017053	Gut microbiota abundance (genus Ruminococcaceae UCG002 id.11360)	20.0572
rs10927394	G	T	G	T	-0.232262	0.102102	1	245104037	0.0890164	0.0600385	1	245267339	0.0512364	7.01892e-06	14306	ebi-a-GCST90017007	Gut microbiota abundance (genus Faecalibacterium id.2057)	20.5494
rs114946999	C	T	C	T	-0.0861565	0.00661265	2	36898092	0.787543	0.0245365	2	37125235	0.01896	5.69574e-06	14306	ebi-a-GCST90017007	Gut microbiota abundance (genus Faecalibacterium id.2057)	20.649
rs11776390	T	C	T	C	-0.078354	0.00181863	8	38736127	0.955709	0.0327451	8	38593645	0.017183	6.39676e-06	14306	ebi-a-GCST90017007	Gut microbiota abundance (genus Faecalibacterium id.2057)	20.7933
rs1271565	C	T	C	T	-0.0576251	0.0269244	14	63577379	0.146002	0.01852	14	64044097	0.0119649	1.3017e-06	14306	ebi-a-GCST90017007	Gut microbiota abundance (genus Faecalibacterium id.2057)	23.1956
rs12753492	A	C	A	C	0.0641305	-0.00104963	1	13875051	0.9677	0.0259211	1	14201546	0.0149933	8.80278e-06	14306	ebi-a-GCST90017007	Gut microbiota abundance (genus Faecalibacterium id.2057)	18.2951
rs2835874	T	C	T	C	-0.0866356	-0.0350882	21	37655599	0.429867	0.0444481	21	39027901	0.0196496	7.54397e-06	14306	ebi-a-GCST90017007	Gut microbiota abundance (genus Faecalibacterium id.2057)	19.4395
rs6910935	G	A	G	A	-0.134864	-0.00868598	6	131266017	0.799226	0.0341498	6	131587157	0.0277032	1.37848e-06	14306	ebi-a-GCST90017007	Gut microbiota abundance (genus Faecalibacterium id.2057)	23.6991
rs75499067	C	T	C	T	0.227585	-0.0212381	16	6049862	0.496037	0.0311985	16	6099863	0.0465522	1.76449e-06	14306	ebi-a-GCST90017007	Gut microbiota abundance (genus Faecalibacterium id.2057)	23.9005
rs79656633	T	C	T	C	0.145631	-0.0252257	1	110494205	0.354756	0.0272591	1	111036827	0.0323019	8.13561e-06	14306	ebi-a-GCST90017007	Gut microbiota abundance (genus Faecalibacterium id.2057)	20.326
rs9536330	T	C	T	C	-0.048317	-0.0110004	13	52992882	0.501163	0.0163535	13	53567017	0.010797	5.33261e-06	14306	ebi-a-GCST90017007	Gut microbiota abundance (genus Faecalibacterium id.2057)	20.026
rs10931481	A	G	A	G	-0.0610096	-0.0138257	2	191090126	0.441863	0.0179776	2	191954852	0.0130484	3.38213e-06	14306	ebi-a-GCST90017064	Gut microbiota abundance (genus Ruminococcus gauvreauii group id.11342)	21.8616
rs12079579	A	G	A	G	0.0955324	0.0161836	1	161910692	0.582526	0.0294408	1	161880482	0.0213436	5.03721e-06	14306	ebi-a-GCST90017064	Gut microbiota abundance (genus Ruminococcus gauvreauii group id.11342)	20.0339
rs12539819	C	T	C	T	0.110654	0.037461	7	153790311	0.244732	0.032204	7	153487396	0.0240684	4.49376e-06	14306	ebi-a-GCST90017064	Gut microbiota abundance (genus Ruminococcus gauvreauii group id.11342)	21.1368
rs1391597	C	T	C	T	0.0590284	0.00675902	12	60725485	0.685513	0.016691	12	61119266	0.0124874	1.85964e-06	14306	ebi-a-GCST90017064	Gut microbiota abundance (genus Ruminococcus gauvreauii group id.11342)	22.3449
rs2047242	A	G	A	G	-0.067603	-0.00702136	10	28912931	0.717231	0.0193873	10	29201860	0.0133738	2.46371e-07	14306	ebi-a-GCST90017064	Gut microbiota abundance (genus Ruminococcus gauvreauii group id.11342)	25.5518
rs2105937	G	A	G	A	-0.0580215	-0.0169107	1	20225579	0.32209	0.0170785	1	20552072	0.0127806	5.10352e-06	14306	ebi-a-GCST90017064	Gut microbiota abundance (genus Ruminococcus gauvreauii group id.11342)	20.6099
rs2166943	C	A	C	A	-0.0566974	0.0343387	8	136078607	0.0373259	0.0164916	8	137090850	0.0123497	5.27716e-06	14306	ebi-a-GCST90017064	Gut microbiota abundance (genus Ruminococcus gauvreauii group id.11342)	21.0772
rs289410	A	G	A	G	0.0654926	0.0176873	15	85020252	0.330125	0.0181621	15	85563483	0.0139101	2.27463e-06	14306	ebi-a-GCST90017064	Gut microbiota abundance (genus Ruminococcus gauvreauii group id.11342)	22.1679
rs431418	G	A	G	A	0.094737	-0.0313662	5	166992547	0.259525	0.027819	5	166419552	0.0210157	5.53669e-06	14306	ebi-a-GCST90017064	Gut microbiota abundance (genus Ruminococcus gauvreauii group id.11342)	20.3213
rs71386687	T	G	T	G	0.121037	0.000313564	16	2717893	0.990291	0.0257668	16	2767894	0.02386	2.90764e-07	14306	ebi-a-GCST90017064	Gut microbiota abundance (genus Ruminococcus gauvreauii group id.11342)	25.7333
rs73802842	C	A	C	A	0.0736808	0.00668449	4	18823237	0.726302	0.0190959	4	18824860	0.0169665	7.48032e-06	14306	ebi-a-GCST90017064	Gut microbiota abundance (genus Ruminococcus gauvreauii group id.11342)	18.8592
rs9870933	G	A	G	A	-0.0621643	-0.00491868	3	112653470	0.768115	0.0166825	3	112372317	0.0126072	8.49122e-07	14306	ebi-a-GCST90017064	Gut microbiota abundance (genus Ruminococcus gauvreauii group id.11342)	24.3134
rs10952110	G	T	G	T	0.0487709	0.034848	7	8458292	0.0339938	0.0164366	7	8497922	0.0109614	9.08113e-06	14306	ebi-a-GCST90017024	Gut microbiota abundance (genus Lachnospiraceae NK4A136 group id.11319)	19.7965
rs11263806	A	G	A	G	-0.0524615	0.0279088	17	36882840	0.104126	0.0171728	17	35240097	0.0116758	5.06512e-06	14306	ebi-a-GCST90017024	Gut microbiota abundance (genus Lachnospiraceae NK4A136 group id.11319)	20.1887
rs12611395	G	A	G	A	0.0902532	0.00694389	19	21623323	0.794555	0.0266662	19	21806125	0.0199652	5.83042e-06	14306	ebi-a-GCST90017024	Gut microbiota abundance (genus Lachnospiraceae NK4A136 group id.11319)	20.4352
rs160061	G	A	G	A	-0.0513831	0.0194068	5	6116546	0.233871	0.0163021	5	6116659	0.0108094	2.12197e-06	14306	ebi-a-GCST90017024	Gut microbiota abundance (genus Lachnospiraceae NK4A136 group id.11319)	22.5963
rs28540839	A	C	A	C	0.0508285	-0.000815175	8	83822845	0.96018	0.016327	8	84735080	0.0110591	9.34329e-06	14306	ebi-a-GCST90017024	Gut microbiota abundance (genus Lachnospiraceae NK4A136 group id.11319)	21.1239
rs2880566	T	C	T	C	0.0599578	-0.00436355	17	31689634	0.849794	0.0230412	17	30016653	0.0134693	5.61423e-06	14306	ebi-a-GCST90017024	Gut microbiota abundance (genus Lachnospiraceae NK4A136 group id.11319)	19.8153
rs4955932	T	C	T	C	-0.0492283	-0.00623058	3	55147348	0.711017	0.0168171	3	55181375	0.0109388	7.05424e-06	14306	ebi-a-GCST90017024	Gut microbiota abundance (genus Lachnospiraceae NK4A136 group id.11319)	20.253
rs59805249	T	C	T	C	0.0936162	-0.0369438	5	90994180	0.185298	0.0278902	5	90289997	0.0207982	9.45388e-06	14306	ebi-a-GCST90017024	Gut microbiota abundance (genus Lachnospiraceae NK4A136 group id.11319)	20.2605
rs68104925	T	C	T	C	-0.0549104	0.019379	14	99711344	0.272895	0.0176748	14	100177681	0.0115385	2.36777e-06	14306	ebi-a-GCST90017024	Gut microbiota abundance (genus Lachnospiraceae NK4A136 group id.11319)	22.647
rs7073658	G	T	G	T	0.0499621	-0.00329894	10	60415266	0.840147	0.0163553	10	62175024	0.0109693	5.26914e-06	14306	ebi-a-GCST90017024	Gut microbiota abundance (genus Lachnospiraceae NK4A136 group id.11319)	20.7455
rs73044693	A	G	A	G	-0.10758	0.0186773	19	50752863	0.557815	0.0318676	19	51256120	0.0229884	3.57256e-06	14306	ebi-a-GCST90017024	Gut microbiota abundance (genus Lachnospiraceae NK4A136 group id.11319)	21.9001
rs7616165	G	T	G	T	-0.230542	-0.00411045	3	190697356	0.937145	0.0521246	3	190415145	0.0483465	2.77389e-06	14306	ebi-a-GCST90017024	Gut microbiota abundance (genus Lachnospiraceae NK4A136 group id.11319)	22.7389
rs76193507	A	G	A	G	-0.22973	0.0310105	3	162032193	0.284755	0.02899	3	161749981	0.0499776	2.93089e-06	14306	ebi-a-GCST90017024	Gut microbiota abundance (genus Lachnospiraceae NK4A136 group id.11319)	21.1293
rs7832116	A	G	A	G	-0.0714756	0.0479772	8	4985407	0.0489756	0.0243687	8	4842929	0.0151703	3.57084e-06	14306	ebi-a-GCST90017024	Gut microbiota abundance (genus Lachnospiraceae NK4A136 group id.11319)	22.1987
rs954878	A	G	A	G	-0.0520656	-0.039628	1	54112728	0.0188838	0.0168786	1	54578401	0.0109082	1.78201e-06	14306	ebi-a-GCST90017024	Gut microbiota abundance (genus Lachnospiraceae NK4A136 group id.11319)	22.7822
rs10976229	T	G	T	G	0.095976	-0.00114095	9	7317307	0.962536	0.0242907	9	7317307	0.0214554	7.04482e-06	14306	ebi-a-GCST90017055	Gut microbiota abundance (genus Ruminococcaceae UCG004 id.11362)	20.0102
rs11961899	G	A	G	A	-0.0707825	0.025302	6	132566782	0.164989	0.0182227	6	132887921	0.0161381	9.18015e-06	14306	ebi-a-GCST90017055	Gut microbiota abundance (genus Ruminococcaceae UCG004 id.11362)	19.2374
rs12125734	G	T	G	T	0.133972	0.00485118	1	103266658	0.862913	0.0280955	1	103732214	0.0257416	2.09426e-07	14306	ebi-a-GCST90017055	Gut microbiota abundance (genus Ruminococcaceae UCG004 id.11362)	27.0868
rs2248146	T	C	T	C	0.0689452	0.0103067	7	24752379	0.547483	0.0171341	7	24791998	0.0153649	8.19993e-06	14306	ebi-a-GCST90017055	Gut microbiota abundance (genus Ruminococcaceae UCG004 id.11362)	20.1349
rs3800154	A	C	A	C	-0.0797959	0.0284345	6	2119095	0.124754	0.0185226	6	2119329	0.0177639	6.11575e-06	14306	ebi-a-GCST90017055	Gut microbiota abundance (genus Ruminococcaceae UCG004 id.11362)	20.1783
rs511258	G	A	G	A	-0.0757474	0.00357172	3	170248934	0.864174	0.0208795	3	169966722	0.0162475	4.52054e-06	14306	ebi-a-GCST90017055	Gut microbiota abundance (genus Ruminococcaceae UCG004 id.11362)	21.7351
rs550351	A	C	A	C	0.078587	-0.0338516	1	18349905	0.0398355	0.0164692	1	18676399	0.018003	9.43127e-06	14306	ebi-a-GCST90017055	Gut microbiota abundance (genus Ruminococcaceae UCG004 id.11362)	19.0551
rs6769553	A	G	A	G	0.0849743	0.00287171	3	54393768	0.876616	0.0184961	3	54427795	0.0157451	7.91061e-08	14306	ebi-a-GCST90017055	Gut microbiota abundance (genus Ruminococcaceae UCG004 id.11362)	29.1262
rs7569771	A	G	A	G	-0.075914	0.00406175	2	238924641	0.830182	0.0189387	2	239846337	0.0170308	8.1197e-06	14306	ebi-a-GCST90017055	Gut microbiota abundance (genus Ruminococcaceae UCG004 id.11362)	19.8689
rs872501	G	A	G	A	0.116125	0.0166198	8	138240821	0.579302	0.0299778	8	139253064	0.025946	5.80805e-06	14306	ebi-a-GCST90017055	Gut microbiota abundance (genus Ruminococcaceae UCG004 id.11362)	20.0314
rs9818949	T	G	T	G	-0.0859927	0.0268375	3	197956880	0.19108	0.0205275	3	197683751	0.0188671	5.38828e-06	14306	ebi-a-GCST90017055	Gut microbiota abundance (genus Ruminococcaceae UCG004 id.11362)	20.7737
rs11026530	T	C	T	C	0.0822408	0.0106875	11	22357551	0.6393	0.0228035	11	22379097	0.0186379	9.42692e-06	14306	ebi-a-GCST90017098	Gut microbiota abundance (order Enterobacteriales id.3468)	19.4707
rs2374342	C	A	C	A	0.0582927	-0.0292851	2	41906402	0.0765191	0.0165336	2	42133542	0.0126195	4.51617e-06	14306	ebi-a-GCST90017098	Gut microbiota abundance (order Enterobacteriales id.3468)	21.3375
rs35673018	G	A	G	A	0.0899642	0.0373861	16	54293833	0.188659	0.0284401	16	54327745	0.0202934	7.63115e-06	14306	ebi-a-GCST90017098	Gut microbiota abundance (order Enterobacteriales id.3468)	19.653
rs504442	T	G	T	G	0.084159	-0.0156269	18	57478315	0.557092	0.0266141	18	55145547	0.0189479	5.17095e-06	14306	ebi-a-GCST90017098	Gut microbiota abundance (order Enterobacteriales id.3468)	19.7278
rs62210023	A	G	A	G	0.0606754	-0.0225272	20	56765036	0.188348	0.0171246	20	55340092	0.0130125	3.13163e-06	14306	ebi-a-GCST90017098	Gut microbiota abundance (order Enterobacteriales id.3468)	21.7422
rs78143293	A	G	A	G	-0.0848521	-0.00408211	18	60005103	0.869777	0.0248998	18	57672335	0.0170415	1.19564e-06	14306	ebi-a-GCST90017098	Gut microbiota abundance (order Enterobacteriales id.3468)	24.7919
rs79757635	C	A	C	A	0.0758597	0.0290961	13	110188071	0.227203	0.0240942	13	110840418	0.0171286	9.31859e-06	14306	ebi-a-GCST90017098	Gut microbiota abundance (order Enterobacteriales id.3468)	19.6146
rs11026530	T	C	T	C	0.0822408	0.0106875	11	22357551	0.6393	0.0228035	11	22379097	0.0186379	9.42692e-06	14306	ebi-a-GCST90016936	Gut microbiota abundance (family Enterobacteriaceae id.3469)	19.4707
rs2374342	C	A	C	A	0.0582927	-0.0292851	2	41906402	0.0765191	0.0165336	2	42133542	0.0126195	4.51617e-06	14306	ebi-a-GCST90016936	Gut microbiota abundance (family Enterobacteriaceae id.3469)	21.3375
rs35673018	G	A	G	A	0.0899642	0.0373861	16	54293833	0.188659	0.0284401	16	54327745	0.0202934	7.63115e-06	14306	ebi-a-GCST90016936	Gut microbiota abundance (family Enterobacteriaceae id.3469)	19.653
rs504442	T	G	T	G	0.084159	-0.0156269	18	57478315	0.557092	0.0266141	18	55145547	0.0189479	5.17095e-06	14306	ebi-a-GCST90016936	Gut microbiota abundance (family Enterobacteriaceae id.3469)	19.7278
rs62210023	A	G	A	G	0.0606754	-0.0225272	20	56765036	0.188348	0.0171246	20	55340092	0.0130125	3.13163e-06	14306	ebi-a-GCST90016936	Gut microbiota abundance (family Enterobacteriaceae id.3469)	21.7422
rs78143293	A	G	A	G	-0.0848521	-0.00408211	18	60005103	0.869777	0.0248998	18	57672335	0.0170415	1.19564e-06	14306	ebi-a-GCST90016936	Gut microbiota abundance (family Enterobacteriaceae id.3469)	24.7919
rs79757635	C	A	C	A	0.0758597	0.0290961	13	110188071	0.227203	0.0240942	13	110840418	0.0171286	9.31859e-06	14306	ebi-a-GCST90016936	Gut microbiota abundance (family Enterobacteriaceae id.3469)	19.6146
rs11027642	C	T	C	T	0.129006	0.0427548	11	23980294	0.0664156	0.0232919	11	24001840	0.0284844	4.9187e-06	14306	ebi-a-GCST90016991	Gut microbiota abundance (genus Eisenbergiella id.11304)	20.5119
rs11079158	T	C	T	C	0.100627	-0.0173152	17	55290280	0.380649	0.0197504	17	53367641	0.022546	7.34852e-06	14306	ebi-a-GCST90016991	Gut microbiota abundance (genus Eisenbergiella id.11304)	19.92
rs11938607	C	T	C	T	-0.0978125	-0.0159283	4	188139277	0.39345	0.018665	4	189060431	0.0216636	8.21826e-06	14306	ebi-a-GCST90016991	Gut microbiota abundance (genus Eisenbergiella id.11304)	20.3858
rs12257723	A	C	A	C	-0.0952742	-0.0109631	10	107657343	0.527769	0.0173626	10	109417101	0.0211569	8.85116e-06	14306	ebi-a-GCST90016991	Gut microbiota abundance (genus Eisenbergiella id.11304)	20.279
rs12710729	C	A	C	A	0.0893384	0.011242	2	19773449	0.518596	0.0174157	2	19973210	0.0199069	9.84419e-06	14306	ebi-a-GCST90016991	Gut microbiota abundance (genus Eisenbergiella id.11304)	20.1404
rs13258851	A	G	A	G	0.137001	0.0241721	8	54418254	0.300282	0.023336	8	55330814	0.0302124	7.7464e-06	14306	ebi-a-GCST90016991	Gut microbiota abundance (genus Eisenbergiella id.11304)	20.5626
rs1508033	A	C	A	C	0.091546	0.0246476	15	53083004	0.163869	0.0177044	15	53375201	0.0195787	3.22887e-06	14306	ebi-a-GCST90016991	Gut microbiota abundance (genus Eisenbergiella id.11304)	21.8631
rs1553971	T	G	T	G	0.120965	0.0102491	3	111700639	0.599982	0.0195434	3	111419486	0.0263054	5.26842e-06	14306	ebi-a-GCST90016991	Gut microbiota abundance (genus Eisenbergiella id.11304)	21.1461
rs2683098	T	C	T	C	-0.107319	-0.0192983	15	35886364	0.329736	0.0198003	15	36178565	0.022515	2.23748e-06	14306	ebi-a-GCST90016991	Gut microbiota abundance (genus Eisenbergiella id.11304)	22.7201
rs3812426	A	G	A	G	-0.106447	-0.00956847	8	49910116	0.670145	0.0224639	8	50822676	0.0224159	2.71688e-06	14306	ebi-a-GCST90016991	Gut microbiota abundance (genus Eisenbergiella id.11304)	22.5504
rs4462860	G	A	G	A	0.0939071	0.0211749	21	20237941	0.204685	0.0166953	21	21610254	0.0201104	4.16217e-06	14306	ebi-a-GCST90016991	Gut microbiota abundance (genus Eisenbergiella id.11304)	21.805
rs11054680	T	C	T	C	-0.104751	-0.0192285	12	12089521	0.373206	0.0215934	12	12242455	0.0226997	2.30978e-06	14306	ebi-a-GCST90017074	Gut microbiota abundance (genus Turicibacter id.2162)	21.2949
rs11666533	C	T	C	T	-0.111689	-0.0174995	19	11754117	0.55608	0.029727	19	11864932	0.0248436	7.37106e-06	14306	ebi-a-GCST90017074	Gut microbiota abundance (genus Turicibacter id.2162)	20.2112
rs12603364	T	C	T	C	0.110861	0.0550198	17	45040108	0.018113	0.0232809	17	43117476	0.0225598	8.66603e-07	14306	ebi-a-GCST90017074	Gut microbiota abundance (genus Turicibacter id.2162)	24.1483
rs149744580	A	G	A	G	0.169883	-0.0860159	2	63139827	0.0179226	0.0363364	2	63366962	0.0315478	7.00971e-08	14306	ebi-a-GCST90017074	Gut microbiota abundance (genus Turicibacter id.2162)	28.9976
rs2834977	T	C	T	C	-0.0959995	-0.00896303	21	35557345	0.693547	0.0227461	21	36929643	0.0208261	3.95585e-06	14306	ebi-a-GCST90017074	Gut microbiota abundance (genus Turicibacter id.2162)	21.2482
rs2952020	A	G	A	G	0.0759019	-0.00423339	8	26170326	0.824235	0.0190606	8	26027842	0.0165764	5.63313e-06	14306	ebi-a-GCST90017074	Gut microbiota abundance (genus Turicibacter id.2162)	20.9664
rs3734633	G	A	G	A	-0.120957	0.0286268	6	125790735	0.412731	0.0349492	6	126111881	0.02683	5.31912e-06	14306	ebi-a-GCST90017074	Gut microbiota abundance (genus Turicibacter id.2162)	20.3245
rs4869133	G	A	G	A	0.131186	0.0287252	5	96381915	0.179891	0.0214192	5	95717619	0.027197	2.5537e-06	14306	ebi-a-GCST90017074	Gut microbiota abundance (genus Turicibacter id.2162)	23.2666
rs55756211	T	C	T	C	-0.115115	-0.0394571	7	131287420	0.209133	0.0314161	7	130972179	0.0240708	2.8053e-06	14306	ebi-a-GCST90017074	Gut microbiota abundance (genus Turicibacter id.2162)	22.8709
rs7199484	G	A	G	A	-0.0731428	-0.00120289	16	49792388	0.945684	0.0176564	16	49826299	0.0160172	5.7666e-06	14306	ebi-a-GCST90017074	Gut microbiota abundance (genus Turicibacter id.2162)	20.8531
rs11069458	C	T	C	T	0.0680947	-0.0173848	13	101750335	0.406968	0.0209647	13	102402685	0.015503	7.71543e-06	14306	ebi-a-GCST90016971	Gut microbiota abundance (genus Bilophila id.3170)	19.2928
rs1241171	G	A	G	A	-0.0692654	0.0112739	1	102834365	0.625949	0.0231289	1	103299921	0.0150148	4.24033e-06	14306	ebi-a-GCST90016971	Gut microbiota abundance (genus Bilophila id.3170)	21.2811
rs1571225	T	C	T	C	-0.0826826	0.0131428	9	4940871	0.54806	0.0218803	9	4940871	0.0170621	1.1229e-06	14306	ebi-a-GCST90016971	Gut microbiota abundance (genus Bilophila id.3170)	23.4835
rs1969927	A	G	A	G	-0.0564589	0.00188905	12	100393069	0.913253	0.017341	12	100786847	0.0126935	9.07215e-06	14306	ebi-a-GCST90016971	Gut microbiota abundance (genus Bilophila id.3170)	19.7835
rs2728491	T	G	T	G	0.0627416	-0.0248402	7	47172134	0.193219	0.0190915	7	47211732	0.0139456	6.33257e-06	14306	ebi-a-GCST90016971	Gut microbiota abundance (genus Bilophila id.3170)	20.2412
rs3827020	C	T	C	T	0.0766479	-0.00836467	20	63349639	0.683841	0.0205405	20	61980991	0.0160642	1.78875e-06	14306	ebi-a-GCST90016971	Gut microbiota abundance (genus Bilophila id.3170)	22.7658
rs4798126	G	A	G	A	0.073288	0.00269125	18	3765773	0.895675	0.020524	18	3765773	0.016799	7.14661e-06	14306	ebi-a-GCST90016971	Gut microbiota abundance (genus Bilophila id.3170)	19.0326
rs542415	T	C	T	C	-0.0613623	0.0117102	15	49719357	0.483602	0.0167164	15	50011554	0.0133436	4.70945e-06	14306	ebi-a-GCST90016971	Gut microbiota abundance (genus Bilophila id.3170)	21.1474
rs60178956	G	A	G	A	-0.0624818	0.0286924	8	89866110	0.141999	0.0195401	8	90878338	0.0141485	8.0562e-06	14306	ebi-a-GCST90016971	Gut microbiota abundance (genus Bilophila id.3170)	19.5023
rs6793291	A	C	A	C	-0.112729	0.0351308	3	194698802	0.347699	0.0374105	3	194419531	0.0241633	3.11322e-06	14306	ebi-a-GCST90016971	Gut microbiota abundance (genus Bilophila id.3170)	21.765
rs72676854	T	C	T	C	0.123209	-0.0287055	8	108978710	0.441968	0.0373345	8	109990939	0.026882	5.62264e-06	14306	ebi-a-GCST90016971	Gut microbiota abundance (genus Bilophila id.3170)	21.0069
rs7802841	A	C	A	C	-0.0670097	0.0128551	7	138899094	0.46954	0.0177747	7	138583840	0.0137701	1.76954e-06	14306	ebi-a-GCST90016971	Gut microbiota abundance (genus Bilophila id.3170)	23.6811
rs9899990	A	G	A	G	-0.102702	-0.00910213	17	9218262	0.757956	0.0295366	17	9121579	0.0233878	9.06692e-06	14306	ebi-a-GCST90016971	Gut microbiota abundance (genus Bilophila id.3170)	19.2832
rs1107244	G	A	G	A	0.0758558	-0.00112817	13	37483220	0.970269	0.0302698	13	38057357	0.0171182	3.59062e-06	14306	ebi-a-GCST90016962	Gut microbiota abundance (genus Alistipes id.968)	19.6364
rs11769002	G	A	G	A	-0.0528793	-0.00127261	7	62983120	0.938714	0.0165519	7	62443498	0.0109389	1.44961e-06	14306	ebi-a-GCST90016962	Gut microbiota abundance (genus Alistipes id.968)	23.3681
rs11958296	A	G	A	G	-0.0981222	-0.0620868	5	178328178	0.1146	0.0393489	5	177755179	0.0218272	9.29566e-06	14306	ebi-a-GCST90016962	Gut microbiota abundance (genus Alistipes id.968)	20.2087
rs12990744	C	T	C	T	-0.0776618	-0.0252537	2	177136221	0.347639	0.0268891	2	178000949	0.0172986	8.20729e-06	14306	ebi-a-GCST90016962	Gut microbiota abundance (genus Alistipes id.968)	20.1555
rs1689282	A	C	A	C	-0.0520061	0.022835	9	14080130	0.189189	0.0173917	9	14080129	0.0113942	5.27582e-06	14306	ebi-a-GCST90016962	Gut microbiota abundance (genus Alistipes id.968)	20.8325
rs2290844	C	T	C	T	0.0813969	-0.00586054	10	126098573	0.821161	0.0259256	10	127787142	0.0191632	9.10144e-06	14306	ebi-a-GCST90016962	Gut microbiota abundance (genus Alistipes id.968)	18.0418
rs2450745	A	C	A	C	-0.080524	-0.00322031	8	143346550	0.919542	0.0318809	8	144428720	0.0184702	7.11836e-06	14306	ebi-a-GCST90016962	Gut microbiota abundance (genus Alistipes id.968)	19.0067
rs2875322	C	T	C	T	0.0580945	0.00573878	11	131017657	0.791593	0.0217179	11	130887552	0.0131432	8.77708e-06	14306	ebi-a-GCST90016962	Gut microbiota abundance (genus Alistipes id.968)	19.5374
rs34417064	A	G	A	G	-0.048202	0.00335527	17	54699118	0.837479	0.0163576	17	52776479	0.0106868	7.00745e-06	14306	ebi-a-GCST90016962	Gut microbiota abundance (genus Alistipes id.968)	20.3439
rs4810359	A	G	A	G	-0.0652428	0.0214343	20	42562695	0.389243	0.0248949	20	41191335	0.0146155	7.4967e-06	14306	ebi-a-GCST90016962	Gut microbiota abundance (genus Alistipes id.968)	19.9268
rs62576416	T	C	T	C	0.0492647	0.000436705	9	109357984	0.979215	0.0167619	9	112120264	0.0109733	7.50361e-06	14306	ebi-a-GCST90016962	Gut microbiota abundance (genus Alistipes id.968)	20.1557
rs7129639	A	C	A	C	0.0524955	-0.0154559	11	17489880	0.372356	0.0173259	11	17511427	0.0109584	1.78423e-06	14306	ebi-a-GCST90016962	Gut microbiota abundance (genus Alistipes id.968)	22.9483
rs8130320	A	G	A	G	-0.049002	-0.0420612	21	39208332	0.0103552	0.0164062	21	40580258	0.010717	4.83615e-06	14306	ebi-a-GCST90016962	Gut microbiota abundance (genus Alistipes id.968)	20.9065
rs11073596	G	T	G	T	-0.0510212	-0.0290999	15	85890348	0.0844403	0.0168648	15	86433579	0.0114339	8.14442e-06	14306	ebi-a-GCST90017096	Gut microbiota abundance (order Coriobacteriales id.810)	19.9119
rs11250875	T	C	T	C	0.06075	0.0572716	10	1880537	0.00355812	0.0196479	10	1922731	0.0130939	4.82848e-06	14306	ebi-a-GCST90017096	Gut microbiota abundance (order Coriobacteriales id.810)	21.5256
rs11656361	A	C	A	C	0.0773006	-0.00455785	17	8218014	0.82773	0.0209446	17	8121332	0.017553	8.0201e-06	14306	ebi-a-GCST90017096	Gut microbiota abundance (order Coriobacteriales id.810)	19.3938
rs12974142	G	A	G	A	0.0789796	0.027332	19	52391913	0.395653	0.0321776	19	52895166	0.0177205	8.51236e-06	14306	ebi-a-GCST90017096	Gut microbiota abundance (order Coriobacteriales id.810)	19.8645
rs13307134	T	C	T	C	-0.0565686	0.00812672	7	105444233	0.71191	0.0220062	7	105084680	0.0126265	7.79938e-06	14306	ebi-a-GCST90017096	Gut microbiota abundance (order Coriobacteriales id.810)	20.0717
rs1397793	A	G	A	G	0.0498855	0.0222195	5	91175634	0.212446	0.0178203	5	90471451	0.0112446	9.77372e-06	14306	ebi-a-GCST90017096	Gut microbiota abundance (order Coriobacteriales id.810)	19.6816
rs1816223	G	A	G	A	0.0586265	-0.0219622	12	11341087	0.281381	0.0203878	12	11494021	0.0129006	4.84117e-06	14306	ebi-a-GCST90017096	Gut microbiota abundance (order Coriobacteriales id.810)	20.6523
rs240104	T	C	T	C	-0.0603429	0.0106765	1	176602295	0.557706	0.0182114	1	176571431	0.0126849	1.51604e-06	14306	ebi-a-GCST90017096	Gut microbiota abundance (order Coriobacteriales id.810)	22.6297
rs2442778	A	G	A	G	0.116408	-0.0520202	3	11612938	0.158082	0.0368532	3	11654412	0.0258545	9.02693e-06	14306	ebi-a-GCST90017096	Gut microbiota abundance (order Coriobacteriales id.810)	20.2718
rs3025411	A	G	A	G	0.0926543	-0.0213408	9	133647784	0.418543	0.0263808	9	136512906	0.0209468	8.26913e-06	14306	ebi-a-GCST90017096	Gut microbiota abundance (order Coriobacteriales id.810)	19.5657
rs34739816	G	T	G	T	0.0965017	-0.0445196	17	39220432	0.200491	0.0347768	17	37376685	0.0207666	3.88356e-06	14306	ebi-a-GCST90017096	Gut microbiota abundance (order Coriobacteriales id.810)	21.5943
rs67561917	A	G	A	G	-0.0714367	-0.0284515	20	63440724	0.180742	0.0212566	20	62072077	0.0154113	5.39126e-06	14306	ebi-a-GCST90017096	Gut microbiota abundance (order Coriobacteriales id.810)	21.4864
rs719099	A	G	A	G	0.0778402	-0.0351657	10	64039457	0.198288	0.0273356	10	65799217	0.0155815	5.43313e-07	14306	ebi-a-GCST90017096	Gut microbiota abundance (order Coriobacteriales id.810)	24.9568
rs8010111	A	G	A	G	0.103377	-0.0330094	14	39191305	0.267039	0.0297407	14	39660509	0.0229286	6.8962e-06	14306	ebi-a-GCST90017096	Gut microbiota abundance (order Coriobacteriales id.810)	20.3279
rs11073596	G	T	G	T	-0.0510212	-0.0290999	15	85890348	0.0844403	0.0168648	15	86433579	0.0114339	8.14442e-06	14306	ebi-a-GCST90016933	Gut microbiota abundance (family Coriobacteriaceae id.811)	19.9119
rs11250875	T	C	T	C	0.06075	0.0572716	10	1880537	0.00355812	0.0196479	10	1922731	0.0130939	4.82848e-06	14306	ebi-a-GCST90016933	Gut microbiota abundance (family Coriobacteriaceae id.811)	21.5256
rs11656361	A	C	A	C	0.0773006	-0.00455785	17	8218014	0.82773	0.0209446	17	8121332	0.017553	8.0201e-06	14306	ebi-a-GCST90016933	Gut microbiota abundance (family Coriobacteriaceae id.811)	19.3938
rs12974142	G	A	G	A	0.0789796	0.027332	19	52391913	0.395653	0.0321776	19	52895166	0.0177205	8.51236e-06	14306	ebi-a-GCST90016933	Gut microbiota abundance (family Coriobacteriaceae id.811)	19.8645
rs13307134	T	C	T	C	-0.0565686	0.00812672	7	105444233	0.71191	0.0220062	7	105084680	0.0126265	7.79938e-06	14306	ebi-a-GCST90016933	Gut microbiota abundance (family Coriobacteriaceae id.811)	20.0717
rs1397793	A	G	A	G	0.0498855	0.0222195	5	91175634	0.212446	0.0178203	5	90471451	0.0112446	9.77372e-06	14306	ebi-a-GCST90016933	Gut microbiota abundance (family Coriobacteriaceae id.811)	19.6816
rs1816223	G	A	G	A	0.0586265	-0.0219622	12	11341087	0.281381	0.0203878	12	11494021	0.0129006	4.84117e-06	14306	ebi-a-GCST90016933	Gut microbiota abundance (family Coriobacteriaceae id.811)	20.6523
rs240104	T	C	T	C	-0.0603429	0.0106765	1	176602295	0.557706	0.0182114	1	176571431	0.0126849	1.51604e-06	14306	ebi-a-GCST90016933	Gut microbiota abundance (family Coriobacteriaceae id.811)	22.6297
rs2442778	A	G	A	G	0.116408	-0.0520202	3	11612938	0.158082	0.0368532	3	11654412	0.0258545	9.02693e-06	14306	ebi-a-GCST90016933	Gut microbiota abundance (family Coriobacteriaceae id.811)	20.2718
rs3025411	A	G	A	G	0.0926543	-0.0213408	9	133647784	0.418543	0.0263808	9	136512906	0.0209468	8.26913e-06	14306	ebi-a-GCST90016933	Gut microbiota abundance (family Coriobacteriaceae id.811)	19.5657
rs34739816	G	T	G	T	0.0965017	-0.0445196	17	39220432	0.200491	0.0347768	17	37376685	0.0207666	3.88356e-06	14306	ebi-a-GCST90016933	Gut microbiota abundance (family Coriobacteriaceae id.811)	21.5943
rs67561917	A	G	A	G	-0.0714367	-0.0284515	20	63440724	0.180742	0.0212566	20	62072077	0.0154113	5.39126e-06	14306	ebi-a-GCST90016933	Gut microbiota abundance (family Coriobacteriaceae id.811)	21.4864
rs719099	A	G	A	G	0.0778402	-0.0351657	10	64039457	0.198288	0.0273356	10	65799217	0.0155815	5.43313e-07	14306	ebi-a-GCST90016933	Gut microbiota abundance (family Coriobacteriaceae id.811)	24.9568
rs8010111	A	G	A	G	0.103377	-0.0330094	14	39191305	0.267039	0.0297407	14	39660509	0.0229286	6.8962e-06	14306	ebi-a-GCST90016933	Gut microbiota abundance (family Coriobacteriaceae id.811)	20.3279
rs11073596	G	T	G	T	-0.0510212	-0.0290999	15	85890348	0.0844403	0.0168648	15	86433579	0.0114339	8.14442e-06	14306	ebi-a-GCST90016914	Gut microbiota abundance (class Coriobacteriia id.809)	19.9119
rs11250875	T	C	T	C	0.06075	0.0572716	10	1880537	0.00355812	0.0196479	10	1922731	0.0130939	4.82848e-06	14306	ebi-a-GCST90016914	Gut microbiota abundance (class Coriobacteriia id.809)	21.5256
rs11656361	A	C	A	C	0.0773006	-0.00455785	17	8218014	0.82773	0.0209446	17	8121332	0.017553	8.0201e-06	14306	ebi-a-GCST90016914	Gut microbiota abundance (class Coriobacteriia id.809)	19.3938
rs12974142	G	A	G	A	0.0789796	0.027332	19	52391913	0.395653	0.0321776	19	52895166	0.0177205	8.51236e-06	14306	ebi-a-GCST90016914	Gut microbiota abundance (class Coriobacteriia id.809)	19.8645
rs13307134	T	C	T	C	-0.0565686	0.00812672	7	105444233	0.71191	0.0220062	7	105084680	0.0126265	7.79938e-06	14306	ebi-a-GCST90016914	Gut microbiota abundance (class Coriobacteriia id.809)	20.0717
rs1397793	A	G	A	G	0.0498855	0.0222195	5	91175634	0.212446	0.0178203	5	90471451	0.0112446	9.77372e-06	14306	ebi-a-GCST90016914	Gut microbiota abundance (class Coriobacteriia id.809)	19.6816
rs1816223	G	A	G	A	0.0586265	-0.0219622	12	11341087	0.281381	0.0203878	12	11494021	0.0129006	4.84117e-06	14306	ebi-a-GCST90016914	Gut microbiota abundance (class Coriobacteriia id.809)	20.6523
rs240104	T	C	T	C	-0.0603429	0.0106765	1	176602295	0.557706	0.0182114	1	176571431	0.0126849	1.51604e-06	14306	ebi-a-GCST90016914	Gut microbiota abundance (class Coriobacteriia id.809)	22.6297
rs2442778	A	G	A	G	0.116408	-0.0520202	3	11612938	0.158082	0.0368532	3	11654412	0.0258545	9.02693e-06	14306	ebi-a-GCST90016914	Gut microbiota abundance (class Coriobacteriia id.809)	20.2718
rs3025411	A	G	A	G	0.0926543	-0.0213408	9	133647784	0.418543	0.0263808	9	136512906	0.0209468	8.26913e-06	14306	ebi-a-GCST90016914	Gut microbiota abundance (class Coriobacteriia id.809)	19.5657
rs34739816	G	T	G	T	0.0965017	-0.0445196	17	39220432	0.200491	0.0347768	17	37376685	0.0207666	3.88356e-06	14306	ebi-a-GCST90016914	Gut microbiota abundance (class Coriobacteriia id.809)	21.5943
rs67561917	A	G	A	G	-0.0714367	-0.0284515	20	63440724	0.180742	0.0212566	20	62072077	0.0154113	5.39126e-06	14306	ebi-a-GCST90016914	Gut microbiota abundance (class Coriobacteriia id.809)	21.4864
rs719099	A	G	A	G	0.0778402	-0.0351657	10	64039457	0.198288	0.0273356	10	65799217	0.0155815	5.43313e-07	14306	ebi-a-GCST90016914	Gut microbiota abundance (class Coriobacteriia id.809)	24.9568
rs8010111	A	G	A	G	0.103377	-0.0330094	14	39191305	0.267039	0.0297407	14	39660509	0.0229286	6.8962e-06	14306	ebi-a-GCST90016914	Gut microbiota abundance (class Coriobacteriia id.809)	20.3279
rs11110282	A	G	A	G	-0.10239	-0.03182	12	100191781	0.402942	0.0380449	12	100585559	0.0217849	3.95667e-06	14306	ebi-a-GCST90017101	Gut microbiota abundance (order Lactobacillales id.1800)	22.0904
rs11627423	C	A	C	A	0.0499263	-0.010373	14	32731417	0.538761	0.0168752	14	33200623	0.0109744	5.08757e-06	14306	ebi-a-GCST90017101	Gut microbiota abundance (order Lactobacillales id.1800)	20.6965
rs11730038	G	A	G	A	-0.0605384	0.0108223	4	97128348	0.546254	0.0179361	4	98049499	0.0129052	5.09742e-06	14306	ebi-a-GCST90017101	Gut microbiota abundance (order Lactobacillales id.1800)	22.0056
rs12797734	T	C	T	C	0.0571279	0.00417501	11	8310803	0.823789	0.0187494	11	8332350	0.0127113	7.76515e-06	14306	ebi-a-GCST90017101	Gut microbiota abundance (order Lactobacillales id.1800)	20.1984
rs1595463	C	A	C	A	0.0479749	-0.00101217	2	230858942	0.950853	0.0164219	2	231723657	0.0108801	7.44355e-06	14306	ebi-a-GCST90017101	Gut microbiota abundance (order Lactobacillales id.1800)	19.443
rs2370083	G	T	G	T	-0.08054	0.0114427	14	97060413	0.731508	0.0333488	14	97526750	0.0180992	8.33489e-06	14306	ebi-a-GCST90017101	Gut microbiota abundance (order Lactobacillales id.1800)	19.8018
rs2952251	G	A	G	A	0.0629317	0.0164842	8	10285654	0.398191	0.0195112	8	10143164	0.0124177	3.36457e-07	14306	ebi-a-GCST90017101	Gut microbiota abundance (order Lactobacillales id.1800)	25.6836
rs34989881	A	G	A	G	0.113479	0.0147429	19	51456601	0.704036	0.0388096	19	51959855	0.0246452	4.09355e-06	14306	ebi-a-GCST90017101	Gut microbiota abundance (order Lactobacillales id.1800)	21.2015
rs35344081	G	A	G	A	0.0642442	0.018636	16	941253	0.312594	0.0184553	16	991253	0.0127358	4.16064e-07	14306	ebi-a-GCST90017101	Gut microbiota abundance (order Lactobacillales id.1800)	25.4458
rs4028634	C	T	C	T	-0.0532915	-0.0172346	17	42683631	0.30769	0.0168953	17	40835649	0.01101	1.34806e-06	14306	ebi-a-GCST90017101	Gut microbiota abundance (order Lactobacillales id.1800)	23.4283
rs57872228	C	T	C	T	-0.0688415	-0.0137786	1	200449677	0.586585	0.025338	1	200418805	0.0146994	2.5825e-06	14306	ebi-a-GCST90017101	Gut microbiota abundance (order Lactobacillales id.1800)	21.9332
rs74663707	C	T	C	T	0.0982594	0.0216597	3	184653436	0.514912	0.0332607	3	184371224	0.0224613	8.39557e-06	14306	ebi-a-GCST90017101	Gut microbiota abundance (order Lactobacillales id.1800)	19.1372
rs77558518	A	G	A	G	-0.106466	-0.0101222	5	174746168	0.715033	0.027724	5	174173171	0.0223484	1.67436e-06	14306	ebi-a-GCST90017101	Gut microbiota abundance (order Lactobacillales id.1800)	22.6949
rs78938557	T	C	T	C	0.10553	0.0482302	7	36309977	0.327042	0.0492099	7	36349586	0.0233581	2.31089e-06	14306	ebi-a-GCST90017101	Gut microbiota abundance (order Lactobacillales id.1800)	20.4116
rs9581006	T	C	T	C	-0.22583	-0.039949	13	24399371	0.358026	0.0434637	13	24973509	0.0469228	1.76596e-06	14306	ebi-a-GCST90017101	Gut microbiota abundance (order Lactobacillales id.1800)	23.163
rs11110282	A	G	A	G	-0.101189	-0.03182	12	100191781	0.402942	0.0380449	12	100585559	0.0217379	4.85445e-06	14306	ebi-a-GCST90016910	Gut microbiota abundance (class Bacilli id.1673)	21.6686
rs11730038	G	A	G	A	-0.0630747	0.0108223	4	97128348	0.546254	0.0179361	4	98049499	0.0128717	1.96024e-06	14306	ebi-a-GCST90016910	Gut microbiota abundance (class Bacilli id.1673)	24.0126
rs12797734	T	C	T	C	0.0572158	0.00417501	11	8310803	0.823789	0.0187494	11	8332350	0.0126793	7.21174e-06	14306	ebi-a-GCST90016910	Gut microbiota abundance (class Bacilli id.1673)	20.363
rs13068444	A	G	A	G	0.0601035	-0.0206483	3	64413187	0.333182	0.021337	3	64398863	0.0136407	9.53038e-06	14306	ebi-a-GCST90016910	Gut microbiota abundance (class Bacilli id.1673)	19.4145
rs1595463	C	A	C	A	0.0476864	-0.00101217	2	230858942	0.950853	0.0164219	2	231723657	0.0108547	7.97389e-06	14306	ebi-a-GCST90016910	Gut microbiota abundance (class Bacilli id.1673)	19.2998
rs28564647	T	G	T	G	-0.0613034	-0.00467314	9	98338890	0.83117	0.0219189	9	101101172	0.0137579	7.81196e-06	14306	ebi-a-GCST90016910	Gut microbiota abundance (class Bacilli id.1673)	19.8548
rs2952251	G	A	G	A	0.0598868	0.0164842	8	10285654	0.398191	0.0195112	8	10143164	0.0123903	1.07895e-06	14306	ebi-a-GCST90016910	Gut microbiota abundance (class Bacilli id.1673)	23.3614
rs34989881	A	G	A	G	0.111056	0.0147429	19	51456601	0.704036	0.0388096	19	51959855	0.0246039	6.54591e-06	14306	ebi-a-GCST90016910	Gut microbiota abundance (class Bacilli id.1673)	20.374
rs35344081	G	A	G	A	0.0619529	0.018636	16	941253	0.312594	0.0184553	16	991253	0.0127066	1.01499e-06	14306	ebi-a-GCST90016910	Gut microbiota abundance (class Bacilli id.1673)	23.7719
rs4028634	C	T	C	T	-0.0520614	-0.0172346	17	42683631	0.30769	0.0168953	17	40835649	0.0109842	2.2076e-06	14306	ebi-a-GCST90016910	Gut microbiota abundance (class Bacilli id.1673)	22.4644
rs4459992	T	C	T	C	0.0535854	-0.0408643	4	7429760	0.018644	0.0173701	4	7431487	0.0116362	4.29833e-06	14306	ebi-a-GCST90016910	Gut microbiota abundance (class Bacilli id.1673)	21.2066
rs57872228	C	T	C	T	-0.0714773	-0.0137786	1	200449677	0.586585	0.025338	1	200418805	0.0146647	9.21977e-07	14306	ebi-a-GCST90016910	Gut microbiota abundance (class Bacilli id.1673)	23.7569
rs694949	A	G	A	G	-0.081146	0.0613572	15	58445876	0.027155	0.0277724	15	58738075	0.0180042	7.59591e-06	14306	ebi-a-GCST90016910	Gut microbiota abundance (class Bacilli id.1673)	20.3136
rs74663707	C	T	C	T	0.0979154	0.0216597	3	184653436	0.514912	0.0332607	3	184371224	0.0224074	8.45688e-06	14306	ebi-a-GCST90016910	Gut microbiota abundance (class Bacilli id.1673)	19.095
rs7666190	A	C	A	C	0.104044	-0.0090947	4	150766268	0.72015	0.0253859	4	151687420	0.0247934	8.46837e-06	14306	ebi-a-GCST90016910	Gut microbiota abundance (class Bacilli id.1673)	17.6101
rs77558518	A	G	A	G	-0.107255	-0.0101222	5	174746168	0.715033	0.027724	5	174173171	0.0222879	1.33773e-06	14306	ebi-a-GCST90016910	Gut microbiota abundance (class Bacilli id.1673)	23.1578
rs78938557	T	C	T	C	0.108007	0.0482302	7	36309977	0.327042	0.0492099	7	36349586	0.0232858	1.06891e-06	14306	ebi-a-GCST90016910	Gut microbiota abundance (class Bacilli id.1673)	21.514
rs9581006	T	C	T	C	-0.225309	-0.039949	13	24399371	0.358026	0.0434637	13	24973509	0.0467697	1.79457e-06	14306	ebi-a-GCST90016910	Gut microbiota abundance (class Bacilli id.1673)	23.2075
rs11126423	T	C	T	C	-0.0904399	0.0130373	2	73968424	0.647366	0.0285016	2	74195551	0.0196301	5.91248e-06	14306	ebi-a-GCST90017008	Gut microbiota abundance (genus Family XIII AD3011 group id.11293)	21.2263
rs11736617	G	A	G	A	-0.0759493	-0.00733344	4	38916209	0.838976	0.0360891	4	38917830	0.0172101	9.02049e-06	14306	ebi-a-GCST90017008	Gut microbiota abundance (genus Family XIII AD3011 group id.11293)	19.4751
rs12812672	T	C	T	C	-0.096065	0.0633801	12	17974663	0.0446468	0.0315644	12	18127597	0.020828	2.55806e-06	14306	ebi-a-GCST90017008	Gut microbiota abundance (genus Family XIII AD3011 group id.11293)	21.2733
rs149302	T	C	T	C	-0.0645635	0.00147066	5	14159816	0.939278	0.0193057	5	14159925	0.0143225	7.48187e-06	14306	ebi-a-GCST90017008	Gut microbiota abundance (genus Family XIII AD3011 group id.11293)	20.3206
rs16840310	G	A	G	A	0.0608052	-0.0102014	1	240530863	0.537894	0.0165607	1	240694163	0.0122149	6.75118e-07	14306	ebi-a-GCST90017008	Gut microbiota abundance (genus Family XIII AD3011 group id.11293)	24.78
rs16940167	C	T	C	T	0.0732552	-0.0107468	15	58391498	0.603583	0.0206966	15	58683697	0.0159898	3.90841e-06	14306	ebi-a-GCST90017008	Gut microbiota abundance (genus Family XIII AD3011 group id.11293)	20.989
rs17156849	G	A	G	A	-0.112891	0.0379149	7	28564367	0.274224	0.0346766	7	28603985	0.0245292	4.1917e-06	14306	ebi-a-GCST90017008	Gut microbiota abundance (genus Family XIII AD3011 group id.11293)	21.1813
rs62029761	A	G	A	G	0.128753	-0.0612722	16	15912385	0.0901426	0.0361564	16	16006242	0.0276002	3.89081e-06	14306	ebi-a-GCST90017008	Gut microbiota abundance (genus Family XIII AD3011 group id.11293)	21.7616
rs62200412	C	T	C	T	-0.0800851	0.0109729	20	4637993	0.556396	0.018655	20	4618639	0.0163834	5.80216e-07	14306	ebi-a-GCST90017008	Gut microbiota abundance (genus Family XIII AD3011 group id.11293)	23.8944
rs72730932	C	A	C	A	-0.0899559	0.00928734	1	192050705	0.738776	0.0278502	1	192019835	0.0177107	6.88763e-07	14306	ebi-a-GCST90017008	Gut microbiota abundance (genus Family XIII AD3011 group id.11293)	25.7981
rs739451	C	T	C	T	0.0649589	-0.0275451	9	133813832	0.17037	0.020091	9	136678954	0.0147534	7.87807e-06	14306	ebi-a-GCST90017008	Gut microbiota abundance (genus Family XIII AD3011 group id.11293)	19.3862
rs9276029	A	G	A	G	-0.0811384	0.0156546	6	32727559	0.445962	0.0205397	6	32695336	0.0185669	8.92771e-06	14306	ebi-a-GCST90017008	Gut microbiota abundance (genus Family XIII AD3011 group id.11293)	19.0974
rs9837139	A	G	A	G	0.10752	0.0434446	3	29770374	0.138724	0.0293434	3	29811865	0.0240482	8.70803e-06	14306	ebi-a-GCST90017008	Gut microbiota abundance (genus Family XIII AD3011 group id.11293)	19.99
rs11128180	A	G	A	G	0.0648288	0.015865	3	70543064	0.410689	0.0192845	3	70592215	0.0140126	4.51742e-06	14306	ebi-a-GCST90017026	Gut microbiota abundance (genus Lachnospiraceae UCG004 id.11324)	21.4042
rs12072562	T	C	T	C	0.133104	-0.0534419	1	104744847	0.201343	0.0418255	1	105287469	0.0303566	7.07375e-06	14306	ebi-a-GCST90017026	Gut microbiota abundance (genus Lachnospiraceae UCG004 id.11324)	19.2254
rs12673420	G	A	G	A	0.0554351	-0.00534627	7	71838022	0.742368	0.0162639	7	71303007	0.0118375	2.98078e-06	14306	ebi-a-GCST90017026	Gut microbiota abundance (genus Lachnospiraceae UCG004 id.11324)	21.9306
rs12747809	A	G	A	G	0.062197	-0.00994947	1	240195789	0.584112	0.0181763	1	240359089	0.0125685	8.64868e-07	14306	ebi-a-GCST90017026	Gut microbiota abundance (genus Lachnospiraceae UCG004 id.11324)	24.4891
rs12894272	G	A	G	A	-0.0579792	0.00710868	14	40067277	0.679529	0.0172078	14	40536481	0.0125229	4.3395e-06	14306	ebi-a-GCST90017026	Gut microbiota abundance (genus Lachnospiraceae UCG004 id.11324)	21.4355
rs233486	G	A	G	A	0.0799088	0.000877594	6	14817353	0.970315	0.0235826	6	14817584	0.017766	6.28463e-06	14306	ebi-a-GCST90017026	Gut microbiota abundance (genus Lachnospiraceae UCG004 id.11324)	20.2307
rs2444793	T	C	T	C	0.0542433	-0.00226531	6	80609119	0.892112	0.0167018	6	81318836	0.0118188	4.77079e-06	14306	ebi-a-GCST90017026	Gut microbiota abundance (genus Lachnospiraceae UCG004 id.11324)	21.0642
rs2726805	A	G	A	G	0.0548397	0.0112749	4	182326448	0.493342	0.0164596	4	183247601	0.0120844	6.30406e-06	14306	ebi-a-GCST90017026	Gut microbiota abundance (genus Lachnospiraceae UCG004 id.11324)	20.594
rs2882478	G	A	G	A	-0.0577091	0.0172575	2	49677451	0.292553	0.0163961	2	49904589	0.0118338	1.20812e-06	14306	ebi-a-GCST90017026	Gut microbiota abundance (genus Lachnospiraceae UCG004 id.11324)	23.7815
rs35182105	A	G	A	G	-0.109724	-0.0427957	12	24419403	0.230822	0.0357153	12	24572337	0.024221	4.86508e-06	14306	ebi-a-GCST90017026	Gut microbiota abundance (genus Lachnospiraceae UCG004 id.11324)	20.522
rs6656451	T	C	T	C	0.05436	-0.0011656	1	65524739	0.942862	0.0162627	1	65990422	0.011947	5.56775e-06	14306	ebi-a-GCST90017026	Gut microbiota abundance (genus Lachnospiraceae UCG004 id.11324)	20.7034
rs7629954	A	G	A	G	0.108441	0.0240504	3	154524617	0.541396	0.0393815	3	154242406	0.023825	5.77218e-06	14306	ebi-a-GCST90017026	Gut microbiota abundance (genus Lachnospiraceae UCG004 id.11324)	20.7167
rs11128180	A	G	A	G	0.0592944	0.015865	3	70543064	0.410689	0.0192845	3	70592215	0.0128769	3.67147e-06	14306	ebi-a-GCST90016912	Gut microbiota abundance (class Betaproteobacteria id.2867)	21.2034
rs1511453	A	G	A	G	0.0923492	-0.0308129	4	23586839	0.376461	0.034839	4	23588462	0.0199158	4.75762e-06	14306	ebi-a-GCST90016912	Gut microbiota abundance (class Betaproteobacteria id.2867)	21.5016
rs1928341	G	A	G	A	-0.0525581	0.00778525	1	153267537	0.638725	0.0165827	1	153240013	0.0110408	2.0153e-06	14306	ebi-a-GCST90016912	Gut microbiota abundance (class Betaproteobacteria id.2867)	22.661
rs2321387	G	A	G	A	-0.0494596	-0.00789797	13	58115206	0.631562	0.0164702	13	58689340	0.0109424	5.80029e-06	14306	ebi-a-GCST90016912	Gut microbiota abundance (class Betaproteobacteria id.2867)	20.4304
rs2613606	T	C	T	C	0.0513106	0.006889	7	111644969	0.6773	0.0165541	7	111285025	0.0109091	2.19816e-06	14306	ebi-a-GCST90016912	Gut microbiota abundance (class Betaproteobacteria id.2867)	22.1226
rs320161	G	A	G	A	-0.0572286	0.0179633	9	102136835	0.355292	0.0194329	9	104899117	0.01262	7.33247e-06	14306	ebi-a-GCST90016912	Gut microbiota abundance (class Betaproteobacteria id.2867)	20.564
rs4033856	T	C	T	C	-0.0832423	0.000329878	4	45640468	0.990878	0.0288534	4	45642485	0.0167237	5.17166e-07	14306	ebi-a-GCST90016912	Gut microbiota abundance (class Betaproteobacteria id.2867)	24.7756
rs6087811	T	G	T	G	-0.0978177	0.0190752	20	32008327	0.483389	0.0272169	20	30596130	0.0198522	7.44303e-07	14306	ebi-a-GCST90016912	Gut microbiota abundance (class Betaproteobacteria id.2867)	24.2783
rs62395635	T	C	T	C	0.109741	-0.045019	5	174070793	0.184098	0.0338936	5	173497796	0.0236	2.9409e-06	14306	ebi-a-GCST90016912	Gut microbiota abundance (class Betaproteobacteria id.2867)	21.6229
rs75242906	C	T	C	T	-0.121083	-0.0346131	15	56494209	0.246236	0.0298507	15	56786407	0.028075	9.27278e-06	14306	ebi-a-GCST90016912	Gut microbiota abundance (class Betaproteobacteria id.2867)	18.6006
rs11146701	A	G	A	G	0.0473596	0.0103986	10	38769138	0.543511	0.0171167	10	39062269	0.010541	7.08223e-06	14306	ebi-a-GCST90017092	Gut microbiota abundance (order Bacteroidales id.913)	20.1861
rs17343978	A	C	A	C	-0.0552057	0.0040692	22	27037922	0.840233	0.020185	22	27433885	0.0120278	8.3593e-06	14306	ebi-a-GCST90017092	Gut microbiota abundance (order Bacteroidales id.913)	21.0666
rs2032750	C	T	C	T	0.0508393	0.010179	2	53603889	0.533191	0.0163349	2	53831026	0.0106807	1.91509e-06	14306	ebi-a-GCST90017092	Gut microbiota abundance (order Bacteroidales id.913)	22.6569
rs2363574	T	C	T	C	0.222741	-0.0404379	1	200143435	0.338969	0.04229	1	200112563	0.0508055	9.93482e-06	14306	ebi-a-GCST90017092	Gut microbiota abundance (order Bacteroidales id.913)	19.2211
rs4916508	A	G	A	G	0.0466729	0.00175743	3	196209918	0.91507	0.0164791	3	195936789	0.0105312	8.4711e-06	14306	ebi-a-GCST90017092	Gut microbiota abundance (order Bacteroidales id.913)	19.6415
rs55773148	G	A	G	A	-0.121514	0.0110146	13	69948897	0.761635	0.0363119	13	70523029	0.0236759	3.89583e-07	14306	ebi-a-GCST90017092	Gut microbiota abundance (order Bacteroidales id.913)	26.3414
rs62531359	T	G	T	G	0.0655728	0.02039	8	70003946	0.336095	0.0211974	8	70916181	0.0149891	9.08657e-06	14306	ebi-a-GCST90017092	Gut microbiota abundance (order Bacteroidales id.913)	19.138
rs62575403	C	T	C	T	0.140055	-0.0496921	9	133628698	0.219381	0.0404602	9	136493820	0.0311128	7.06122e-06	14306	ebi-a-GCST90017092	Gut microbiota abundance (order Bacteroidales id.913)	20.2637
rs72706335	T	C	T	C	-0.22241	-0.0500684	1	157525648	0.339655	0.052436	1	157495438	0.0493458	7.65526e-06	14306	ebi-a-GCST90017092	Gut microbiota abundance (order Bacteroidales id.913)	20.3146
rs73975615	G	A	G	A	-0.207018	-0.0104378	17	6557880	0.915278	0.0981151	17	6461200	0.0442633	1.21616e-06	14306	ebi-a-GCST90017092	Gut microbiota abundance (order Bacteroidales id.913)	21.874
rs7631304	G	A	G	A	-0.0645771	0.0246083	3	89290377	0.284291	0.0229827	3	89339527	0.0132957	8.36778e-07	14306	ebi-a-GCST90017092	Gut microbiota abundance (order Bacteroidales id.913)	23.5904
rs79585701	A	C	A	C	0.0646823	0.0239796	8	13252676	0.305814	0.0234165	8	13110185	0.0149628	9.98596e-06	14306	ebi-a-GCST90017092	Gut microbiota abundance (order Bacteroidales id.913)	18.6872
rs929878	T	C	T	C	0.0548532	-0.0070073	16	74256742	0.724886	0.0199108	16	74290641	0.012153	4.7338e-06	14306	ebi-a-GCST90017092	Gut microbiota abundance (order Bacteroidales id.913)	20.3722
rs11146701	A	G	A	G	0.0473596	0.0103986	10	38769138	0.543511	0.0171167	10	39062269	0.010541	7.08223e-06	14306	ebi-a-GCST90016911	Gut microbiota abundance (class Bacteroidia id.912)	20.1861
rs17343978	A	C	A	C	-0.0552057	0.0040692	22	27037922	0.840233	0.020185	22	27433885	0.0120278	8.3593e-06	14306	ebi-a-GCST90016911	Gut microbiota abundance (class Bacteroidia id.912)	21.0666
rs2032750	C	T	C	T	0.0508393	0.010179	2	53603889	0.533191	0.0163349	2	53831026	0.0106807	1.91509e-06	14306	ebi-a-GCST90016911	Gut microbiota abundance (class Bacteroidia id.912)	22.6569
rs2363574	T	C	T	C	0.222741	-0.0404379	1	200143435	0.338969	0.04229	1	200112563	0.0508055	9.93482e-06	14306	ebi-a-GCST90016911	Gut microbiota abundance (class Bacteroidia id.912)	19.2211
rs4916508	A	G	A	G	0.0466729	0.00175743	3	196209918	0.91507	0.0164791	3	195936789	0.0105312	8.4711e-06	14306	ebi-a-GCST90016911	Gut microbiota abundance (class Bacteroidia id.912)	19.6415
rs55773148	G	A	G	A	-0.121514	0.0110146	13	69948897	0.761635	0.0363119	13	70523029	0.0236759	3.89583e-07	14306	ebi-a-GCST90016911	Gut microbiota abundance (class Bacteroidia id.912)	26.3414
rs62531359	T	G	T	G	0.0655728	0.02039	8	70003946	0.336095	0.0211974	8	70916181	0.0149891	9.08657e-06	14306	ebi-a-GCST90016911	Gut microbiota abundance (class Bacteroidia id.912)	19.138
rs62575403	C	T	C	T	0.140055	-0.0496921	9	133628698	0.219381	0.0404602	9	136493820	0.0311128	7.06122e-06	14306	ebi-a-GCST90016911	Gut microbiota abundance (class Bacteroidia id.912)	20.2637
rs72706335	T	C	T	C	-0.22241	-0.0500684	1	157525648	0.339655	0.052436	1	157495438	0.0493458	7.65526e-06	14306	ebi-a-GCST90016911	Gut microbiota abundance (class Bacteroidia id.912)	20.3146
rs73975615	G	A	G	A	-0.207018	-0.0104378	17	6557880	0.915278	0.0981151	17	6461200	0.0442633	1.21616e-06	14306	ebi-a-GCST90016911	Gut microbiota abundance (class Bacteroidia id.912)	21.874
rs7631304	G	A	G	A	-0.0645771	0.0246083	3	89290377	0.284291	0.0229827	3	89339527	0.0132957	8.36778e-07	14306	ebi-a-GCST90016911	Gut microbiota abundance (class Bacteroidia id.912)	23.5904
rs79585701	A	C	A	C	0.0646823	0.0239796	8	13252676	0.305814	0.0234165	8	13110185	0.0149628	9.98596e-06	14306	ebi-a-GCST90016911	Gut microbiota abundance (class Bacteroidia id.912)	18.6872
rs929878	T	C	T	C	0.0548532	-0.0070073	16	74256742	0.724886	0.0199108	16	74290641	0.012153	4.7338e-06	14306	ebi-a-GCST90016911	Gut microbiota abundance (class Bacteroidia id.912)	20.3722
rs11150282	T	C	T	C	0.098235	0.00746945	16	80459808	0.660184	0.0169892	16	80493705	0.0197127	7.36055e-07	14306	ebi-a-GCST90017100	Gut microbiota abundance (order Gastranaerophilales id.1591)	24.8336
rs113884518	T	C	T	C	-0.20591	-0.0396617	9	24648999	0.455964	0.0532008	9	24648997	0.0455376	7.7398e-06	14306	ebi-a-GCST90017100	Gut microbiota abundance (order Gastranaerophilales id.1591)	20.4463
rs28678345	T	C	T	C	0.213083	0.0154881	17	55828967	0.681593	0.0377489	17	53906328	0.0471377	8.05954e-06	14306	ebi-a-GCST90017100	Gut microbiota abundance (order Gastranaerophilales id.1591)	20.4344
rs367480	A	G	A	G	0.0841649	0.00340221	11	2916401	0.84153	0.0170164	11	2937631	0.0185948	7.52419e-06	14306	ebi-a-GCST90017100	Gut microbiota abundance (order Gastranaerophilales id.1591)	20.487
rs4129395	G	A	G	A	0.0904264	0.019653	9	113213109	0.227853	0.0162972	9	115975389	0.0185253	1.21742e-06	14306	ebi-a-GCST90017100	Gut microbiota abundance (order Gastranaerophilales id.1591)	23.8265
rs789069	A	C	A	C	-0.10413	0.022619	18	1008277	0.333197	0.0233741	18	1008278	0.0234459	6.5001e-06	14306	ebi-a-GCST90017100	Gut microbiota abundance (order Gastranaerophilales id.1591)	19.725
rs79790072	T	C	T	C	0.226103	-0.0475902	15	100207478	0.31321	0.0471886	15	100747683	0.0488017	3.5381e-06	14306	ebi-a-GCST90017100	Gut microbiota abundance (order Gastranaerophilales id.1591)	21.4656
rs8028558	A	G	A	G	0.08346	-0.0170336	15	61763554	0.316599	0.0170086	15	62055753	0.0188504	9.78228e-06	14306	ebi-a-GCST90017100	Gut microbiota abundance (order Gastranaerophilales id.1591)	19.6027
rs9864379	T	C	T	C	-0.160521	-0.028499	3	14265449	0.212225	0.0228454	3	14306949	0.0292752	4.65876e-08	14306	ebi-a-GCST90017100	Gut microbiota abundance (order Gastranaerophilales id.1591)	30.0652
rs11150408	G	T	G	T	-0.0488254	-0.0205405	16	81769892	0.209365	0.0163628	16	81803497	0.0109063	7.05781e-06	14306	ebi-a-GCST90016989	Gut microbiota abundance (genus Dorea id.1997)	20.0418
rs12537781	T	C	T	C	-0.055544	0.008982	7	155186473	0.637677	0.0190722	7	154978183	0.0125223	9.15145e-06	14306	ebi-a-GCST90016989	Gut microbiota abundance (genus Dorea id.1997)	19.6746
rs13279148	G	A	G	A	0.0715309	-0.0175635	8	126893620	0.498367	0.0259407	8	127905865	0.0150878	2.25284e-06	14306	ebi-a-GCST90016989	Gut microbiota abundance (genus Dorea id.1997)	22.4769
rs1899291	T	C	T	C	-0.0697217	9.67401e-05	4	60126622	0.996562	0.0224529	4	60992340	0.0150285	4.56688e-06	14306	ebi-a-GCST90016989	Gut microbiota abundance (genus Dorea id.1997)	21.5231
rs3005511	G	A	G	A	-0.0516127	0.0111187	6	73896090	0.530475	0.0177253	6	74605806	0.0112852	5.28701e-06	14306	ebi-a-GCST90016989	Gut microbiota abundance (genus Dorea id.1997)	20.9168
rs345219	G	T	G	T	0.0497368	0.00659884	3	6784833	0.687993	0.0164322	3	6826520	0.0112621	8.80055e-06	14306	ebi-a-GCST90016989	Gut microbiota abundance (genus Dorea id.1997)	19.5037
rs3752849	G	A	G	A	0.163846	0.025106	11	8707510	0.49931	0.0371624	11	8729057	0.036608	7.68051e-06	14306	ebi-a-GCST90016989	Gut microbiota abundance (genus Dorea id.1997)	20.0318
rs4793307	C	T	C	T	0.0574165	-0.0117764	17	72737384	0.540233	0.019228	17	70733523	0.0122472	4.00691e-06	14306	ebi-a-GCST90016989	Gut microbiota abundance (genus Dorea id.1997)	21.9786
rs62503162	A	G	A	G	-0.0974091	0.0261461	8	15911148	0.516501	0.0403023	8	15768657	0.0194379	7.46603e-07	14306	ebi-a-GCST90016989	Gut microbiota abundance (genus Dorea id.1997)	25.1131
rs73729431	C	T	C	T	-0.13745	-0.0244061	6	25077822	0.673929	0.0580046	6	25078050	0.0299983	3.16738e-06	14306	ebi-a-GCST90016989	Gut microbiota abundance (genus Dorea id.1997)	20.994
rs11155559	T	C	T	C	0.0956023	0.0143489	6	148280769	0.60966	0.0281043	6	148601905	0.0212961	8.91908e-06	14306	ebi-a-GCST90016969	Gut microbiota abundance (genus Barnesiella id.944)	20.1529
rs113258194	A	G	A	G	0.098992	0.0359063	2	179156122	0.193607	0.0276206	2	180020849	0.0214121	7.31122e-06	14306	ebi-a-GCST90016969	Gut microbiota abundance (genus Barnesiella id.944)	21.3738
rs12909713	C	T	C	T	-0.0550716	-0.0274846	15	86602682	0.0909788	0.0162606	15	87145913	0.0120039	4.94527e-06	14306	ebi-a-GCST90016969	Gut microbiota abundance (genus Barnesiella id.944)	21.048
rs13242616	C	T	C	T	0.0583747	0.0149814	7	122381464	0.393313	0.0175504	7	122021518	0.0123176	2.29018e-06	14306	ebi-a-GCST90016969	Gut microbiota abundance (genus Barnesiella id.944)	22.4593
rs199035	G	A	G	A	0.0559495	-0.0166443	6	23435187	0.310771	0.0164209	6	23435415	0.0119716	3.00296e-06	14306	ebi-a-GCST90016969	Gut microbiota abundance (genus Barnesiella id.944)	21.8418
rs2276875	A	G	A	G	-0.0697176	-0.0115924	4	5729227	0.536289	0.0187447	4	5730954	0.0139537	4.65029e-07	14306	ebi-a-GCST90016969	Gut microbiota abundance (genus Barnesiella id.944)	24.9635
rs2428166	G	A	G	A	-0.165859	0.00281224	6	110509945	0.967902	0.0698873	6	110831148	0.0337309	8.50883e-07	14306	ebi-a-GCST90016969	Gut microbiota abundance (genus Barnesiella id.944)	24.1781
rs35177866	A	G	A	G	0.0917125	0.03557	3	181871367	0.251097	0.0309927	3	181589155	0.0190133	2.94761e-06	14306	ebi-a-GCST90016969	Gut microbiota abundance (genus Barnesiella id.944)	23.2671
rs62251337	G	A	G	A	0.0690763	-0.018289	3	44285937	0.433853	0.0233691	3	44327429	0.0149374	4.2416e-06	14306	ebi-a-GCST90016969	Gut microbiota abundance (genus Barnesiella id.944)	21.3849
rs72684847	T	C	T	C	-0.114369	0.00921643	4	101695712	0.764753	0.0307989	4	102616869	0.0253873	6.76176e-06	14306	ebi-a-GCST90016969	Gut microbiota abundance (genus Barnesiella id.944)	20.2947
rs76181748	C	T	C	T	-0.0778559	0.0189145	8	104446188	0.330217	0.0194258	8	105458416	0.017164	6.77657e-06	14306	ebi-a-GCST90016969	Gut microbiota abundance (genus Barnesiella id.944)	20.5753
rs77455852	T	G	T	G	-0.0891491	-0.000900855	5	54811208	0.969059	0.0232248	5	54107036	0.0195601	3.16352e-06	14306	ebi-a-GCST90016969	Gut microbiota abundance (genus Barnesiella id.944)	20.7726
rs79795328	A	G	A	G	-0.0818645	-0.00373778	4	113625439	0.873261	0.0234318	4	114546595	0.0176441	4.23302e-06	14306	ebi-a-GCST90016969	Gut microbiota abundance (genus Barnesiella id.944)	21.5274
rs12031543	T	C	T	C	-0.127185	0.0302102	1	68198632	0.202049	0.0236806	1	68664315	0.0281887	6.54757e-06	14306	ebi-a-GCST90016987	Gut microbiota abundance (genus Desulfovibrio id.3173)	20.3574
rs13066142	G	A	G	A	0.119141	0.0245069	3	67428549	0.388255	0.0284043	3	67478973	0.0250891	3.78669e-06	14306	ebi-a-GCST90016987	Gut microbiota abundance (genus Desulfovibrio id.3173)	22.5503
rs16863365	A	G	A	G	0.109402	-0.0116288	2	197225187	0.76468	0.0388479	2	198089911	0.0226964	1.79449e-06	14306	ebi-a-GCST90016987	Gut microbiota abundance (genus Desulfovibrio id.3173)	23.2347
rs2032031	G	A	G	A	0.0654931	0.0139976	10	128372006	0.389565	0.0162686	10	130170270	0.0148681	9.14282e-06	14306	ebi-a-GCST90016987	Gut microbiota abundance (genus Desulfovibrio id.3173)	19.4035
rs2590913	A	G	A	G	-0.154496	0.0423882	13	63690313	0.252781	0.0370649	13	64264446	0.0339396	6.65426e-06	14306	ebi-a-GCST90016987	Gut microbiota abundance (genus Desulfovibrio id.3173)	20.7215
rs2853179	T	C	T	C	-0.0811971	0.00204536	8	104449819	0.916468	0.0195011	8	105462047	0.0174234	2.42438e-06	14306	ebi-a-GCST90016987	Gut microbiota abundance (genus Desulfovibrio id.3173)	21.7178
rs4797774	A	G	A	G	-0.212582	0.0053992	18	13447996	0.896366	0.0414514	18	13447995	0.0470044	5.64313e-06	14306	ebi-a-GCST90016987	Gut microbiota abundance (genus Desulfovibrio id.3173)	20.4539
rs6580353	T	C	T	C	0.0770979	0.000473366	5	140031102	0.981678	0.020612	5	139410687	0.0169735	4.93856e-06	14306	ebi-a-GCST90016987	Gut microbiota abundance (genus Desulfovibrio id.3173)	20.632
rs72647089	T	G	T	G	-0.106594	0.0590652	8	57060357	0.0489508	0.0299973	8	57972916	0.0239337	8.29755e-06	14306	ebi-a-GCST90016987	Gut microbiota abundance (genus Desulfovibrio id.3173)	19.8356
rs111810795	C	T	C	T	-0.0867108	0.0254251	14	102431593	0.353456	0.0274005	14	102897930	0.0180573	1.72926e-06	14306	ebi-a-GCST90016956	Gut microbiota abundance (family Veillonellaceae id.2172)	23.059
rs114889439	A	G	A	G	-0.253809	-0.0459506	13	61023491	0.318069	0.0460227	13	61597625	0.0539169	6.19028e-06	14306	ebi-a-GCST90016956	Gut microbiota abundance (family Veillonellaceae id.2172)	22.1597
rs11700976	C	A	C	A	0.0503337	0.0133874	21	34203822	0.412337	0.0163302	21	35576123	0.0113763	9.2538e-06	14306	ebi-a-GCST90016956	Gut microbiota abundance (family Veillonellaceae id.2172)	19.5756
rs12186441	G	A	G	A	0.208096	0.0184422	5	133310611	0.650061	0.0406505	5	132646303	0.0453999	4.52856e-06	14306	ebi-a-GCST90016956	Gut microbiota abundance (family Veillonellaceae id.2172)	21.0096
rs12668619	A	G	A	G	0.055301	-0.00789034	7	21598192	0.649796	0.0173778	7	21637810	0.0117654	2.57365e-06	14306	ebi-a-GCST90016956	Gut microbiota abundance (family Veillonellaceae id.2172)	22.0929
rs12741784	C	T	C	T	-0.0621452	0.00275517	1	49623147	0.88251	0.0186426	1	50088819	0.0119266	1.28493e-07	14306	ebi-a-GCST90016956	Gut microbiota abundance (family Veillonellaceae id.2172)	27.1508
rs1442060	A	G	A	G	0.0514024	-0.0228188	4	46364050	0.165675	0.016461	4	46366067	0.0112125	4.50671e-06	14306	ebi-a-GCST90016956	Gut microbiota abundance (family Veillonellaceae id.2172)	21.0166
rs1693340	T	C	T	C	0.0818934	-0.000949133	18	32628728	0.976043	0.0316064	18	30208691	0.018245	9.25273e-06	14306	ebi-a-GCST90016956	Gut microbiota abundance (family Veillonellaceae id.2172)	20.147
rs2175069	G	A	G	A	0.0526752	-0.00720574	4	23315501	0.668864	0.0168473	4	23317124	0.0114886	4.63554e-06	14306	ebi-a-GCST90016956	Gut microbiota abundance (family Veillonellaceae id.2172)	21.0222
rs2561116	T	G	T	G	-0.083617	-0.0247408	5	38348097	0.481258	0.0351292	5	38348199	0.0187159	7.88515e-06	14306	ebi-a-GCST90016956	Gut microbiota abundance (family Veillonellaceae id.2172)	19.9603
rs2585520	G	T	G	T	-0.0904972	-0.0515885	13	78211006	0.222864	0.0423221	13	78785141	0.0200428	5.26926e-06	14306	ebi-a-GCST90016956	Gut microbiota abundance (family Veillonellaceae id.2172)	20.387
rs4263802	A	G	A	G	-0.050942	-0.01321	8	137307265	0.446403	0.0173491	8	138319508	0.0114921	7.45006e-06	14306	ebi-a-GCST90016956	Gut microbiota abundance (family Veillonellaceae id.2172)	19.6496
rs4461038	G	A	G	A	0.0554965	-0.029513	15	78254654	0.0997424	0.017929	15	78546996	0.0119467	3.73474e-06	14306	ebi-a-GCST90016956	Gut microbiota abundance (family Veillonellaceae id.2172)	21.5792
rs4797169	T	C	T	C	0.0587799	0.00813421	18	462180	0.670772	0.0191354	18	462180	0.0128297	4.49345e-06	14306	ebi-a-GCST90016956	Gut microbiota abundance (family Veillonellaceae id.2172)	20.9906
rs61264131	A	C	A	C	0.202367	-0.0283733	6	138867397	0.307477	0.0278025	6	139188534	0.0464388	6.74544e-06	14306	ebi-a-GCST90016956	Gut microbiota abundance (family Veillonellaceae id.2172)	18.9897
rs6692542	G	A	G	A	-0.0534397	0.0139992	1	244228316	0.4137	0.0171265	1	244391618	0.0118254	8.67981e-06	14306	ebi-a-GCST90016956	Gut microbiota abundance (family Veillonellaceae id.2172)	20.4219
rs6909981	C	T	C	T	-0.0638696	0.00833043	6	74824436	0.737687	0.024873	6	75534152	0.0141765	5.47621e-06	14306	ebi-a-GCST90016956	Gut microbiota abundance (family Veillonellaceae id.2172)	20.2979
rs79535861	A	C	A	C	0.100666	0.0267644	13	37752555	0.345424	0.0283671	13	38326692	0.0207016	1.57688e-06	14306	ebi-a-GCST90016956	Gut microbiota abundance (family Veillonellaceae id.2172)	23.646
rs9345168	A	C	A	C	-0.0509102	0.0184088	6	91671204	0.262253	0.0164206	6	92380922	0.0113253	8.48887e-06	14306	ebi-a-GCST90016956	Gut microbiota abundance (family Veillonellaceae id.2172)	20.2074
rs11181912	G	A	G	A	-0.0579153	-0.0278303	12	43179149	0.110385	0.0174324	12	43572952	0.0118796	9.94764e-07	14306	ebi-a-GCST90016917	Gut microbiota abundance (class Gammaproteobacteria id.3303)	23.7675
rs12404135	A	G	A	G	-0.0788843	-0.01362	1	186533562	0.660558	0.031015	1	186502694	0.0172415	8.89488e-06	14306	ebi-a-GCST90016917	Gut microbiota abundance (class Gammaproteobacteria id.3303)	20.933
rs6706173	A	C	A	C	0.074251	0.0236791	2	167130482	0.31729	0.0236781	2	167986992	0.0146392	1.99494e-07	14306	ebi-a-GCST90016917	Gut microbiota abundance (class Gammaproteobacteria id.3303)	25.7259
rs75101789	C	T	C	T	0.0729012	-0.029805	3	18574411	0.304822	0.0290455	3	18615903	0.0163003	8.7878e-06	14306	ebi-a-GCST90016917	Gut microbiota abundance (class Gammaproteobacteria id.3303)	20.0022
rs79795896	A	G	A	G	-0.15921	0.0319717	18	50658878	0.409372	0.0387536	18	48185248	0.0351373	7.9241e-06	14306	ebi-a-GCST90016917	Gut microbiota abundance (class Gammaproteobacteria id.3303)	20.5307
rs9494710	C	T	C	T	-0.0549673	0.000774188	6	137291417	0.96457	0.017429	6	137612554	0.0120924	4.54611e-06	14306	ebi-a-GCST90016917	Gut microbiota abundance (class Gammaproteobacteria id.3303)	20.6625
rs111862613	T	C	T	C	0.0907065	0.019803	12	129825125	0.361772	0.021714	12	130309670	0.0196746	3.7313e-06	14306	ebi-a-GCST90016957	Gut microbiota abundance (family Verrucomicrobiaceae id.4036)	21.2552
rs117107102	A	G	A	G	0.204683	0.0271332	18	51947265	0.483698	0.0387413	18	49473635	0.0431572	2.91823e-06	14306	ebi-a-GCST90016957	Gut microbiota abundance (family Verrucomicrobiaceae id.4036)	22.4935
rs11729256	T	C	T	C	0.0749798	-0.0201235	4	94106121	0.353277	0.0216789	4	95027272	0.0150177	6.73085e-07	14306	ebi-a-GCST90016957	Gut microbiota abundance (family Verrucomicrobiaceae id.4036)	24.9277
rs12908520	G	A	G	A	0.0619104	-0.007252	15	97027427	0.659169	0.0164422	15	97570657	0.0130946	2.15139e-06	14306	ebi-a-GCST90016957	Gut microbiota abundance (family Verrucomicrobiaceae id.4036)	22.3534
rs2602429	T	C	T	C	-0.0745516	0.0373294	16	81029544	0.0451742	0.0186365	16	81063149	0.0156195	2.69942e-06	14306	ebi-a-GCST90016957	Gut microbiota abundance (family Verrucomicrobiaceae id.4036)	22.7814
rs4242783	A	G	A	G	-0.0687992	-0.0298103	10	5022135	0.100644	0.0181577	10	5064327	0.0147694	2.75442e-06	14306	ebi-a-GCST90016957	Gut microbiota abundance (family Verrucomicrobiaceae id.4036)	21.6991
rs4936098	G	A	G	A	-0.0648691	0.000186653	11	130410772	0.991297	0.0171112	11	130280667	0.0135928	1.1293e-06	14306	ebi-a-GCST90016957	Gut microbiota abundance (family Verrucomicrobiaceae id.4036)	22.775
rs61779207	G	A	G	A	-0.0758811	-0.00147246	1	40608800	0.940048	0.0195782	1	41074472	0.0167762	6.63025e-06	14306	ebi-a-GCST90016957	Gut microbiota abundance (family Verrucomicrobiaceae id.4036)	20.4588
rs74542928	T	C	T	C	0.112124	0.00760171	4	99623031	0.843042	0.0383916	4	100544188	0.0236422	1.64611e-06	14306	ebi-a-GCST90016957	Gut microbiota abundance (family Verrucomicrobiaceae id.4036)	22.4917
rs9349825	A	G	A	G	-0.0704354	-0.0147895	6	56476683	0.478535	0.0208697	6	56341481	0.0147128	2.51287e-06	14306	ebi-a-GCST90016957	Gut microbiota abundance (family Verrucomicrobiaceae id.4036)	22.9188
rs941682	G	A	G	A	-0.0631526	0.00368192	20	33280034	0.840478	0.0182924	20	31867840	0.0143767	9.5812e-06	14306	ebi-a-GCST90016957	Gut microbiota abundance (family Verrucomicrobiaceae id.4036)	19.2959
rs111862613	T	C	T	C	0.090699	0.019803	12	129825125	0.361772	0.021714	12	130309670	0.0196746	3.73844e-06	14306	ebi-a-GCST90016923	Gut microbiota abundance (class Verrucomicrobiae id.4029)	21.2517
rs117107102	A	G	A	G	0.204683	0.0271332	18	51947265	0.483698	0.0387413	18	49473635	0.0431572	2.91823e-06	14306	ebi-a-GCST90016923	Gut microbiota abundance (class Verrucomicrobiae id.4029)	22.4935
rs11729256	T	C	T	C	0.0749798	-0.0201235	4	94106121	0.353277	0.0216789	4	95027272	0.0150177	6.73085e-07	14306	ebi-a-GCST90016923	Gut microbiota abundance (class Verrucomicrobiae id.4029)	24.9277
rs12908520	G	A	G	A	0.0618926	-0.007252	15	97027427	0.659169	0.0164422	15	97570657	0.0130946	2.17165e-06	14306	ebi-a-GCST90016923	Gut microbiota abundance (class Verrucomicrobiae id.4029)	22.3405
rs2602429	T	C	T	C	-0.0746844	0.0373294	16	81029544	0.0451742	0.0186365	16	81063149	0.0156194	2.58297e-06	14306	ebi-a-GCST90016923	Gut microbiota abundance (class Verrucomicrobiae id.4029)	22.8629
rs4242783	A	G	A	G	-0.0689292	-0.0298103	10	5022135	0.100644	0.0181577	10	5064327	0.0147693	2.63615e-06	14306	ebi-a-GCST90016923	Gut microbiota abundance (class Verrucomicrobiae id.4029)	21.7814
rs4936098	G	A	G	A	-0.0648843	0.000186653	11	130410772	0.991297	0.0171112	11	130280667	0.0135928	1.1222e-06	14306	ebi-a-GCST90016923	Gut microbiota abundance (class Verrucomicrobiae id.4029)	22.7856
rs61779207	G	A	G	A	-0.0758309	-0.00147246	1	40608800	0.940048	0.0195782	1	41074472	0.0167762	6.7228e-06	14306	ebi-a-GCST90016923	Gut microbiota abundance (class Verrucomicrobiae id.4029)	20.4317
rs74542928	T	C	T	C	0.112164	0.00760171	4	99623031	0.843042	0.0383916	4	100544188	0.0236422	1.63222e-06	14306	ebi-a-GCST90016923	Gut microbiota abundance (class Verrucomicrobiae id.4029)	22.5077
rs9349825	A	G	A	G	-0.0704036	-0.0147895	6	56476683	0.478535	0.0208697	6	56341481	0.0147128	2.53688e-06	14306	ebi-a-GCST90016923	Gut microbiota abundance (class Verrucomicrobiae id.4029)	22.8981
rs941682	G	A	G	A	-0.0631436	0.00368192	20	33280034	0.840478	0.0182924	20	31867840	0.0143767	9.60993e-06	14306	ebi-a-GCST90016923	Gut microbiota abundance (class Verrucomicrobiae id.4029)	19.2904
rs111862613	T	C	T	C	0.0911199	0.019803	12	129825125	0.361772	0.021714	12	130309670	0.0196748	3.39234e-06	14306	ebi-a-GCST90016961	Gut microbiota abundance (genus Akkermansia id.4037)	21.4489
rs117107102	A	G	A	G	0.204406	0.0271332	18	51947265	0.483698	0.0387413	18	49473635	0.0431629	3.01141e-06	14306	ebi-a-GCST90016961	Gut microbiota abundance (genus Akkermansia id.4037)	22.4267
rs11729256	T	C	T	C	0.0750473	-0.0201235	4	94106121	0.353277	0.0216789	4	95027272	0.0150184	6.58385e-07	14306	ebi-a-GCST90016961	Gut microbiota abundance (genus Akkermansia id.4037)	24.9702
rs12908520	G	A	G	A	0.061772	-0.007252	15	97027427	0.659169	0.0164422	15	97570657	0.0130954	2.2648e-06	14306	ebi-a-GCST90016961	Gut microbiota abundance (genus Akkermansia id.4037)	22.2508
rs2602429	T	C	T	C	-0.0745352	0.0373294	16	81029544	0.0451742	0.0186365	16	81063149	0.0156201	2.71569e-06	14306	ebi-a-GCST90016961	Gut microbiota abundance (genus Akkermansia id.4037)	22.7696
rs4242783	A	G	A	G	-0.0685454	-0.0298103	10	5022135	0.100644	0.0181577	10	5064327	0.0147701	2.99799e-06	14306	ebi-a-GCST90016961	Gut microbiota abundance (genus Akkermansia id.4037)	21.5372
rs4936098	G	A	G	A	-0.0649225	0.000186653	11	130410772	0.991297	0.0171112	11	130280667	0.0135934	1.1036e-06	14306	ebi-a-GCST90016961	Gut microbiota abundance (genus Akkermansia id.4037)	22.8105
rs61779207	G	A	G	A	-0.0760539	-0.00147246	1	40608800	0.940048	0.0195782	1	41074472	0.0167769	6.32121e-06	14306	ebi-a-GCST90016961	Gut microbiota abundance (genus Akkermansia id.4037)	20.5504
rs74542928	T	C	T	C	0.112623	0.00760171	4	99623031	0.843042	0.0383916	4	100544188	0.0236434	1.4802e-06	14306	ebi-a-GCST90016961	Gut microbiota abundance (genus Akkermansia id.4037)	22.69
rs9349825	A	G	A	G	-0.0703407	-0.0147895	6	56476683	0.478535	0.0208697	6	56341481	0.0147133	2.59884e-06	14306	ebi-a-GCST90016961	Gut microbiota abundance (genus Akkermansia id.4037)	22.8556
rs941682	G	A	G	A	-0.0632957	0.00368192	20	33280034	0.840478	0.0182924	20	31867840	0.0143777	9.17128e-06	14306	ebi-a-GCST90016961	Gut microbiota abundance (genus Akkermansia id.4037)	19.3807
rs111862613	T	C	T	C	0.090699	0.019803	12	129825125	0.361772	0.021714	12	130309670	0.0196746	3.73844e-06	14306	ebi-a-GCST90017108	Gut microbiota abundance (order Verrucomicrobiales id.4030)	21.2517
rs117107102	A	G	A	G	0.204683	0.0271332	18	51947265	0.483698	0.0387413	18	49473635	0.0431572	2.91823e-06	14306	ebi-a-GCST90017108	Gut microbiota abundance (order Verrucomicrobiales id.4030)	22.4935
rs11729256	T	C	T	C	0.0749798	-0.0201235	4	94106121	0.353277	0.0216789	4	95027272	0.0150177	6.73085e-07	14306	ebi-a-GCST90017108	Gut microbiota abundance (order Verrucomicrobiales id.4030)	24.9277
rs12908520	G	A	G	A	0.0618926	-0.007252	15	97027427	0.659169	0.0164422	15	97570657	0.0130946	2.17165e-06	14306	ebi-a-GCST90017108	Gut microbiota abundance (order Verrucomicrobiales id.4030)	22.3405
rs2602429	T	C	T	C	-0.0746844	0.0373294	16	81029544	0.0451742	0.0186365	16	81063149	0.0156194	2.58297e-06	14306	ebi-a-GCST90017108	Gut microbiota abundance (order Verrucomicrobiales id.4030)	22.8629
rs4242783	A	G	A	G	-0.0689292	-0.0298103	10	5022135	0.100644	0.0181577	10	5064327	0.0147693	2.63615e-06	14306	ebi-a-GCST90017108	Gut microbiota abundance (order Verrucomicrobiales id.4030)	21.7814
rs4936098	G	A	G	A	-0.0648843	0.000186653	11	130410772	0.991297	0.0171112	11	130280667	0.0135928	1.1222e-06	14306	ebi-a-GCST90017108	Gut microbiota abundance (order Verrucomicrobiales id.4030)	22.7856
rs61779207	G	A	G	A	-0.0758309	-0.00147246	1	40608800	0.940048	0.0195782	1	41074472	0.0167762	6.7228e-06	14306	ebi-a-GCST90017108	Gut microbiota abundance (order Verrucomicrobiales id.4030)	20.4317
rs74542928	T	C	T	C	0.112164	0.00760171	4	99623031	0.843042	0.0383916	4	100544188	0.0236422	1.63222e-06	14306	ebi-a-GCST90017108	Gut microbiota abundance (order Verrucomicrobiales id.4030)	22.5077
rs9349825	A	G	A	G	-0.0704036	-0.0147895	6	56476683	0.478535	0.0208697	6	56341481	0.0147128	2.53688e-06	14306	ebi-a-GCST90017108	Gut microbiota abundance (order Verrucomicrobiales id.4030)	22.8981
rs941682	G	A	G	A	-0.0631436	0.00368192	20	33280034	0.840478	0.0182924	20	31867840	0.0143767	9.60993e-06	14306	ebi-a-GCST90017108	Gut microbiota abundance (order Verrucomicrobiales id.4030)	19.2904
rs111966731	T	C	T	C	0.204031	-0.00832302	15	93398708	0.774169	0.0290076	15	93941937	0.0445746	4.56321e-06	14306	ebi-a-GCST90016943	Gut microbiota abundance (family Oxalobacteraceae id.2966)	20.9516
rs11246212	C	T	C	T	-0.13607	0.00119696	11	610277	0.959346	0.0234818	11	610277	0.0291797	4.50837e-06	14306	ebi-a-GCST90016943	Gut microbiota abundance (family Oxalobacteraceae id.2966)	21.7452
rs12002250	A	C	A	C	0.196145	-0.0243899	9	19682560	0.545154	0.0403114	9	19682558	0.044523	5.53197e-06	14306	ebi-a-GCST90016943	Gut microbiota abundance (family Oxalobacteraceae id.2966)	19.4082
rs1569853	T	C	T	C	-0.140043	0.0382632	6	38582525	0.125689	0.0249869	6	38550301	0.0281704	7.45178e-07	14306	ebi-a-GCST90016943	Gut microbiota abundance (family Oxalobacteraceae id.2966)	24.7136
rs17138946	G	T	G	T	-0.189444	-0.0111788	16	5934557	0.731481	0.0325763	16	5984558	0.0430248	8.09003e-06	14306	ebi-a-GCST90016943	Gut microbiota abundance (family Oxalobacteraceae id.2966)	19.3876
rs36057338	G	T	G	T	0.181604	-0.022273	4	189014160	0.629054	0.0461082	4	189935314	0.0398742	6.25792e-06	14306	ebi-a-GCST90016943	Gut microbiota abundance (family Oxalobacteraceae id.2966)	20.7428
rs4428215	G	A	G	A	0.12561	-0.0100661	3	172229645	0.590171	0.0186899	3	171947435	0.0230053	4.87933e-08	14306	ebi-a-GCST90016943	Gut microbiota abundance (family Oxalobacteraceae id.2966)	29.8121
rs561239	A	G	A	G	0.105525	-0.0245817	12	18640649	0.223123	0.0201776	12	18793583	0.0236769	7.19383e-06	14306	ebi-a-GCST90016943	Gut microbiota abundance (family Oxalobacteraceae id.2966)	19.8637
rs6000536	C	T	C	T	-0.118383	-0.0126753	22	37025428	0.562673	0.0218964	22	37421469	0.0241355	7.3872e-07	14306	ebi-a-GCST90016943	Gut microbiota abundance (family Oxalobacteraceae id.2966)	24.0584
rs62435498	C	A	C	A	0.181521	0.0534286	7	1754627	0.0468145	0.0268759	7	1794263	0.0400608	7.4583e-06	14306	ebi-a-GCST90016943	Gut microbiota abundance (family Oxalobacteraceae id.2966)	20.5312
rs736744	T	C	T	C	-0.105642	-0.012722	9	84899492	0.439541	0.0164586	9	87514407	0.0200648	1.49417e-07	14306	ebi-a-GCST90016943	Gut microbiota abundance (family Oxalobacteraceae id.2966)	27.7207
rs7993559	A	C	A	C	-0.0921059	-0.0177864	13	22869488	0.282044	0.0165341	13	23443627	0.0201114	5.03733e-06	14306	ebi-a-GCST90016943	Gut microbiota abundance (family Oxalobacteraceae id.2966)	20.9744
rs80330081	A	C	A	C	-0.18756	0.00600763	4	66561674	0.822206	0.0267353	4	67427392	0.0423688	6.64003e-06	14306	ebi-a-GCST90016943	Gut microbiota abundance (family Oxalobacteraceae id.2966)	19.5969
rs934049	G	A	G	A	0.109751	-0.012425	2	15916656	0.53483	0.0200194	2	16056779	0.0238636	4.21143e-06	14306	ebi-a-GCST90016943	Gut microbiota abundance (family Oxalobacteraceae id.2966)	21.1517
rs112135816	T	G	T	G	-0.0775052	0.0325614	9	79870412	0.342098	0.0342742	9	82485327	0.0171554	5.27667e-06	14306	ebi-a-GCST90016926	Gut microbiota abundance (family Alcaligenaceae id.2875)	20.4108
rs1153990	A	G	A	G	-0.058727	0.0129026	5	104897760	0.462464	0.0175594	5	104233461	0.0128306	5.96788e-06	14306	ebi-a-GCST90016926	Gut microbiota abundance (family Alcaligenaceae id.2875)	20.9499
rs147968	C	T	C	T	0.0489475	-0.0161742	16	85912233	0.321231	0.0163057	16	85945839	0.0110321	9.12704e-06	14306	ebi-a-GCST90016926	Gut microbiota abundance (family Alcaligenaceae id.2875)	19.6854
rs28480294	C	T	C	T	0.0516967	-0.0372122	15	71230170	0.0292213	0.017066	15	71522509	0.0115503	6.60602e-06	14306	ebi-a-GCST90016926	Gut microbiota abundance (family Alcaligenaceae id.2875)	20.0327
rs4033856	T	C	T	C	-0.081834	0.000329878	4	45640468	0.990878	0.0288534	4	45642485	0.0168931	1.02903e-06	14306	ebi-a-GCST90016926	Gut microbiota abundance (family Alcaligenaceae id.2875)	23.4665
rs62191117	A	G	A	G	0.0684302	-0.00313829	2	238979079	0.876574	0.0202062	2	239900775	0.0133636	2.75943e-07	14306	ebi-a-GCST90016926	Gut microbiota abundance (family Alcaligenaceae id.2875)	26.221
rs62395635	T	C	T	C	0.110583	-0.045019	5	174070793	0.184098	0.0338936	5	173497796	0.0238514	3.34696e-06	14306	ebi-a-GCST90016926	Gut microbiota abundance (family Alcaligenaceae id.2875)	21.4956
rs6969323	A	C	A	C	-0.0593564	0.00763949	7	104574040	0.697395	0.0196469	7	104214487	0.0129137	3.8858e-06	14306	ebi-a-GCST90016926	Gut microbiota abundance (family Alcaligenaceae id.2875)	21.1268
rs74776516	T	G	T	G	-0.0944052	-0.015305	11	20741821	0.640832	0.0328056	11	20763367	0.0213287	6.85046e-06	14306	ebi-a-GCST90016926	Gut microbiota abundance (family Alcaligenaceae id.2875)	19.5913
rs7638039	T	C	T	C	0.0603335	0.000452508	3	70539788	0.980932	0.0189328	3	70588939	0.0127779	2.70477e-06	14306	ebi-a-GCST90016926	Gut microbiota abundance (family Alcaligenaceae id.2875)	22.2945
rs9537886	A	C	A	C	-0.0570888	-0.0146268	13	57971112	0.373428	0.0164333	13	58545246	0.0110683	2.35109e-07	14306	ebi-a-GCST90016926	Gut microbiota abundance (family Alcaligenaceae id.2875)	26.6036
rs112205261	T	C	T	C	-0.188618	0.061753	1	9076080	0.0386759	0.0298668	1	9136139	0.0403613	3.34649e-06	14306	ebi-a-GCST90016990	Gut microbiota abundance (genus Eggerthella id.819)	21.8392
rs13070736	A	C	A	C	-0.121331	-0.02612	3	20765962	0.235377	0.022012	3	20807454	0.0272024	7.61921e-06	14306	ebi-a-GCST90016990	Gut microbiota abundance (genus Eggerthella id.819)	19.8943
rs1784446	A	G	A	G	-0.0907728	-0.0162573	11	102590868	0.316574	0.0162325	11	102461599	0.0198096	5.2313e-06	14306	ebi-a-GCST90016990	Gut microbiota abundance (genus Eggerthella id.819)	20.9971
rs2223081	A	G	A	G	-0.102572	-0.0173639	21	28405711	0.337773	0.0181143	21	29778032	0.0221108	3.88893e-06	14306	ebi-a-GCST90016990	Gut microbiota abundance (genus Eggerthella id.819)	21.5203
rs2240838	G	A	G	A	-0.0980582	0.000388483	7	38296353	0.981189	0.0164763	7	38335954	0.0197653	7.36207e-07	14306	ebi-a-GCST90016990	Gut microbiota abundance (genus Eggerthella id.819)	24.6128
rs3851328	G	T	G	T	0.107774	0.0184836	2	45226666	0.346841	0.019648	2	45453805	0.0236527	4.1759e-06	14306	ebi-a-GCST90016990	Gut microbiota abundance (genus Eggerthella id.819)	20.7619
rs4985746	A	G	A	G	-0.110522	-0.0191967	17	17194899	0.476649	0.026973	17	17098213	0.0247653	5.71465e-06	14306	ebi-a-GCST90016990	Gut microbiota abundance (genus Eggerthella id.819)	19.9164
rs6430926	T	C	T	C	-0.0879736	0.00609606	2	140579885	0.710287	0.0164106	2	141337454	0.0197127	8.37124e-06	14306	ebi-a-GCST90016990	Gut microbiota abundance (genus Eggerthella id.819)	19.9165
rs67490567	T	C	T	C	0.108495	-0.00171983	15	65398986	0.927135	0.0188064	15	65691324	0.0245457	8.94211e-06	14306	ebi-a-GCST90016990	Gut microbiota abundance (genus Eggerthella id.819)	19.5375
rs76663501	C	T	C	T	0.175349	0.0263424	20	57072813	0.476164	0.0369725	20	55647869	0.0378576	4.8257e-06	14306	ebi-a-GCST90016990	Gut microbiota abundance (genus Eggerthella id.819)	21.4536
rs11228830	A	G	A	G	0.135265	0.0141785	11	56897486	0.628226	0.0292808	11	56664962	0.0298411	6.55164e-06	14306	ebi-a-GCST90016974	Gut microbiota abundance (genus Butyricimonas id.945)	20.5467
rs113054641	G	A	G	A	-0.144881	0.0046735	21	15178069	0.906057	0.0396015	21	16550389	0.0274574	1.73696e-07	14306	ebi-a-GCST90016974	Gut microbiota abundance (genus Butyricimonas id.945)	27.8422
rs12304031	G	A	G	A	-0.0862781	-0.0373484	12	128954226	0.133071	0.0248641	12	129438771	0.0196846	6.7007e-06	14306	ebi-a-GCST90016974	Gut microbiota abundance (genus Butyricimonas id.945)	19.2109
rs12458763	A	C	A	C	0.122037	0.0222722	18	36511655	0.572611	0.0394751	18	34091618	0.0269587	6.36649e-06	14306	ebi-a-GCST90016974	Gut microbiota abundance (genus Butyricimonas id.945)	20.492
rs1862649	G	A	G	A	0.113124	0.0243977	16	22161545	0.450704	0.0323473	16	22172866	0.0248176	4.76255e-06	14306	ebi-a-GCST90016974	Gut microbiota abundance (genus Butyricimonas id.945)	20.7773
rs2114713	G	T	G	T	0.062721	0.00925397	15	80236031	0.572461	0.0163953	15	80528373	0.0138998	6.87717e-06	14306	ebi-a-GCST90016974	Gut microbiota abundance (genus Butyricimonas id.945)	20.3615
rs62130338	A	G	A	G	0.0732608	-0.0128257	19	48659244	0.455912	0.017202	19	49162501	0.0158324	3.89807e-06	14306	ebi-a-GCST90016974	Gut microbiota abundance (genus Butyricimonas id.945)	21.4116
rs62390301	T	C	T	C	-0.0872983	-0.0192651	5	160440640	0.344574	0.0203828	5	159867647	0.0174893	7.41908e-07	14306	ebi-a-GCST90016974	Gut microbiota abundance (genus Butyricimonas id.945)	24.9153
rs7083431	A	C	A	C	0.0703539	-0.0164424	10	70951399	0.369371	0.0183171	10	72711156	0.0144439	8.85462e-07	14306	ebi-a-GCST90016974	Gut microbiota abundance (genus Butyricimonas id.945)	23.7251
rs71428626	G	T	G	T	-0.133188	0.0778381	2	82866140	0.0901322	0.0459303	2	83093264	0.0289905	4.80408e-06	14306	ebi-a-GCST90016974	Gut microbiota abundance (genus Butyricimonas id.945)	21.1066
rs72814525	A	G	A	G	0.0664154	-0.0118291	10	70683314	0.534232	0.0190313	10	72443070	0.0149766	8.24594e-06	14306	ebi-a-GCST90016974	Gut microbiota abundance (genus Butyricimonas id.945)	19.6658
rs78453362	A	G	A	G	-0.14948	-0.0439587	3	78690859	0.405493	0.0528444	3	78740009	0.0327073	4.05807e-06	14306	ebi-a-GCST90016974	Gut microbiota abundance (genus Butyricimonas id.945)	20.887
rs9657374	C	T	C	T	0.0680719	-0.0021004	8	4976884	0.905986	0.0177845	8	4834406	0.0148172	4.5036e-06	14306	ebi-a-GCST90016974	Gut microbiota abundance (genus Butyricimonas id.945)	21.1059
rs112334273	G	A	G	A	0.0627459	-0.0359023	21	39331325	0.0490987	0.0182455	21	40703251	0.0127415	9.26446e-07	14306	ebi-a-GCST90017114	Gut microbiota abundance (phylum Firmicutes id.1672)	24.251
rs2009919	C	T	C	T	-0.0536457	-0.000954435	17	11876709	0.954008	0.0165488	17	11780026	0.0106294	4.94721e-07	14306	ebi-a-GCST90017114	Gut microbiota abundance (phylum Firmicutes id.1672)	25.4714
rs2273429	A	G	A	G	-0.0702112	0.0165638	14	52027354	0.533221	0.0265829	14	52494072	0.0153063	9.26232e-06	14306	ebi-a-GCST90017114	Gut microbiota abundance (phylum Firmicutes id.1672)	21.0413
rs2332027	A	G	A	G	0.0482656	-0.00683085	4	170750887	0.683362	0.0167473	4	171672038	0.0104823	4.04548e-06	14306	ebi-a-GCST90017114	Gut microbiota abundance (phylum Firmicutes id.1672)	21.2013
rs2547978	G	A	G	A	-0.0465802	-0.0215011	5	98684594	0.202231	0.0168607	5	98020298	0.0105075	8.56841e-06	14306	ebi-a-GCST90017114	Gut microbiota abundance (phylum Firmicutes id.1672)	19.6519
rs3792064	G	A	G	A	0.0897349	0.0210915	2	230813698	0.566273	0.0367737	2	231678413	0.0182532	6.75492e-07	14306	ebi-a-GCST90017114	Gut microbiota abundance (phylum Firmicutes id.1672)	24.1682
rs3852931	T	C	T	C	0.0482086	0.000350317	20	55471425	0.983611	0.0170537	20	54087963	0.0105	4.52595e-06	14306	ebi-a-GCST90017114	Gut microbiota abundance (phylum Firmicutes id.1672)	21.08
rs4750583	G	A	G	A	-0.0616007	0.0343004	10	15012766	0.10051	0.0208845	10	15054765	0.0137936	5.78562e-06	14306	ebi-a-GCST90017114	Gut microbiota abundance (phylum Firmicutes id.1672)	19.9442
rs56199908	T	C	T	C	-0.186194	-0.0134755	9	2801371	0.7076	0.035927	9	2801371	0.041051	8.66662e-06	14306	ebi-a-GCST90017114	Gut microbiota abundance (phylum Firmicutes id.1672)	20.5723
rs6814436	C	T	C	T	-0.0680205	-0.00420388	4	160586149	0.857143	0.0233534	4	161507301	0.0150844	6.80456e-06	14306	ebi-a-GCST90017114	Gut microbiota abundance (phylum Firmicutes id.1672)	20.334
rs6815608	C	T	C	T	-0.0935765	-0.0417545	4	151210592	0.0646383	0.0225975	4	152131744	0.0210869	7.23852e-06	14306	ebi-a-GCST90017114	Gut microbiota abundance (phylum Firmicutes id.1672)	19.6928
rs7247191	T	C	T	C	-0.0713033	0.0199199	19	22716783	0.463179	0.0271528	19	22899585	0.0157424	4.73097e-06	14306	ebi-a-GCST90017114	Gut microbiota abundance (phylum Firmicutes id.1672)	20.5153
rs72738886	T	C	T	C	0.0864609	-0.0540966	5	35770448	0.080423	0.0309435	5	35770550	0.0190398	7.67892e-06	14306	ebi-a-GCST90017114	Gut microbiota abundance (phylum Firmicutes id.1672)	20.6212
rs72771021	C	T	C	T	-0.141357	-0.0245683	10	13799631	0.446794	0.0322939	10	13841631	0.0308303	5.12436e-06	14306	ebi-a-GCST90017114	Gut microbiota abundance (phylum Firmicutes id.1672)	21.0222
rs8085381	A	G	A	G	-0.0647291	-0.0414748	18	31748342	0.0487798	0.0210477	18	29328305	0.0146219	8.67261e-06	14306	ebi-a-GCST90017114	Gut microbiota abundance (phylum Firmicutes id.1672)	19.5971
rs992074	T	C	T	C	-0.233491	0.00571479	21	17195484	0.916056	0.0542186	21	18567802	0.050901	8.51609e-06	14306	ebi-a-GCST90017114	Gut microbiota abundance (phylum Firmicutes id.1672)	21.042
rs112362903	A	G	A	G	-0.149047	0.0569495	17	35434008	0.218257	0.0462562	17	33761027	0.0333271	7.87771e-06	14306	ebi-a-GCST90017009	Gut microbiota abundance (genus Family XIII UCG001 id.11294)	20.001
rs12049454	T	C	T	C	-0.0647298	0.0256751	1	84762642	0.124909	0.016732	1	85228325	0.0134065	1.17379e-06	14306	ebi-a-GCST90017009	Gut microbiota abundance (genus Family XIII UCG001 id.11294)	23.3119
rs1426266	C	T	C	T	0.0665521	0.00727436	3	188506308	0.691547	0.0183346	3	188224096	0.0137151	1.24934e-06	14306	ebi-a-GCST90017009	Gut microbiota abundance (genus Family XIII UCG001 id.11294)	23.5465
rs3842897	G	A	G	A	-0.112639	0.0130388	1	183534529	0.649116	0.0286572	1	183503664	0.0242751	5.19709e-06	14306	ebi-a-GCST90017009	Gut microbiota abundance (genus Family XIII UCG001 id.11294)	21.5306
rs62414802	C	T	C	T	-0.0611904	-0.00252144	6	75888918	0.893247	0.0187891	6	76598635	0.013457	4.29181e-06	14306	ebi-a-GCST90017009	Gut microbiota abundance (genus Family XIII UCG001 id.11294)	20.6762
rs7119679	G	A	G	A	-0.0809085	-0.000494069	11	94948621	0.979439	0.0191707	11	94681786	0.0174782	3.52493e-06	14306	ebi-a-GCST90017009	Gut microbiota abundance (genus Family XIII UCG001 id.11294)	21.4287
rs76463770	A	G	A	G	0.19313	-0.052563	3	45437598	0.270864	0.0477379	3	45479090	0.0419866	3.77477e-06	14306	ebi-a-GCST90017009	Gut microbiota abundance (genus Family XIII UCG001 id.11294)	21.1582
rs8076666	G	A	G	A	-0.088655	-0.0320463	17	80250018	0.203427	0.0251966	17	78223817	0.0198094	8.01826e-06	14306	ebi-a-GCST90017009	Gut microbiota abundance (genus Family XIII UCG001 id.11294)	20.0292
rs112381107	C	T	C	T	0.211435	0.0789674	9	15269707	0.0198312	0.0338985	9	15269705	0.0456962	2.81877e-06	14306	ebi-a-GCST90016935	Gut microbiota abundance (family Desulfovibrionaceae id.3169)	21.4089
rs11599763	C	T	C	T	0.0555931	0.0182052	10	11813600	0.275796	0.0167049	10	11855599	0.0117493	2.49701e-06	14306	ebi-a-GCST90016935	Gut microbiota abundance (family Desulfovibrionaceae id.3169)	22.3881
rs17791387	A	G	A	G	-0.0729251	-0.0163507	9	79219511	0.557923	0.0279056	9	81834426	0.0154381	2.09677e-06	14306	ebi-a-GCST90016935	Gut microbiota abundance (family Desulfovibrionaceae id.3169)	22.3134
rs2692012	G	A	G	A	-0.114231	-0.0173354	1	204022477	0.627873	0.0357637	1	203991605	0.0253568	1.5639e-06	14306	ebi-a-GCST90016935	Gut microbiota abundance (family Desulfovibrionaceae id.3169)	20.2945
rs2838334	G	A	G	A	0.0571419	0.000932533	21	43645080	0.956576	0.0171261	21	45064961	0.012423	3.82375e-06	14306	ebi-a-GCST90016935	Gut microbiota abundance (family Desulfovibrionaceae id.3169)	21.1571
rs3935584	C	T	C	T	-0.0525838	0.000335579	2	233064573	0.983636	0.0163608	2	233929283	0.0115757	6.78141e-06	14306	ebi-a-GCST90016935	Gut microbiota abundance (family Desulfovibrionaceae id.3169)	20.6352
rs4506934	C	T	C	T	-0.0943381	-0.00724712	17	2953368	0.775495	0.0254111	17	2856662	0.020138	3.16046e-06	14306	ebi-a-GCST90016935	Gut microbiota abundance (family Desulfovibrionaceae id.3169)	21.9453
rs6058181	C	T	C	T	0.0834742	0.0212444	20	35106998	0.336495	0.022104	20	33694801	0.0166111	2.69911e-07	14306	ebi-a-GCST90016935	Gut microbiota abundance (family Desulfovibrionaceae id.3169)	25.2527
rs72647048	T	C	T	C	-0.0770089	0.0339343	8	56952819	0.188674	0.0258151	8	57865378	0.017089	9.60882e-06	14306	ebi-a-GCST90016935	Gut microbiota abundance (family Desulfovibrionaceae id.3169)	20.3071
rs9928243	C	A	C	A	-0.0541732	0.00352933	16	71507738	0.829046	0.0163451	16	71541641	0.0117819	4.48477e-06	14306	ebi-a-GCST90016935	Gut microbiota abundance (family Desulfovibrionaceae id.3169)	21.1416
rs112381107	C	T	C	T	0.21009	0.0789674	9	15269707	0.0198312	0.0338985	9	15269705	0.0456974	3.21655e-06	14306	ebi-a-GCST90017097	Gut microbiota abundance (order Desulfovibrionales id.3156)	21.1362
rs11599763	C	T	C	T	0.0554862	0.0182052	10	11813600	0.275796	0.0167049	10	11855599	0.0117486	2.60699e-06	14306	ebi-a-GCST90017097	Gut microbiota abundance (order Desulfovibrionales id.3156)	22.3048
rs17791387	A	G	A	G	-0.0727501	-0.0163507	9	79219511	0.557923	0.0279056	9	81834426	0.0154369	2.25294e-06	14306	ebi-a-GCST90017097	Gut microbiota abundance (order Desulfovibrionales id.3156)	22.2099
rs186073	T	C	T	C	0.0529219	-0.01098	3	31091909	0.509878	0.0166608	3	31133401	0.0118542	8.7444e-06	14306	ebi-a-GCST90017097	Gut microbiota abundance (order Desulfovibrionales id.3156)	19.9309
rs2692012	G	A	G	A	-0.112244	-0.0173354	1	204022477	0.627873	0.0357637	1	203991605	0.0253553	2.27023e-06	14306	ebi-a-GCST90017097	Gut microbiota abundance (order Desulfovibrionales id.3156)	19.597
rs2838334	G	A	G	A	0.0569024	0.000932533	21	43645080	0.956576	0.0171261	21	45064961	0.0124223	4.16793e-06	14306	ebi-a-GCST90017097	Gut microbiota abundance (order Desulfovibrionales id.3156)	20.9825
rs3935584	C	T	C	T	-0.0524466	0.000335579	2	233064573	0.983636	0.0163608	2	233929283	0.0115749	7.19747e-06	14306	ebi-a-GCST90017097	Gut microbiota abundance (order Desulfovibrionales id.3156)	20.5305
rs4506934	C	T	C	T	-0.0953383	-0.00724712	17	2953368	0.775495	0.0254111	17	2856662	0.0201367	2.42996e-06	14306	ebi-a-GCST90017097	Gut microbiota abundance (order Desulfovibrionales id.3156)	22.416
rs6058181	C	T	C	T	0.0836765	0.0212444	20	35106998	0.336495	0.022104	20	33694801	0.0166098	2.52773e-07	14306	ebi-a-GCST90017097	Gut microbiota abundance (order Desulfovibrionales id.3156)	25.3792
rs62020470	A	G	A	G	-0.0573633	-0.00703994	15	95617836	0.741431	0.0213359	15	96161065	0.0129462	7.50983e-06	14306	ebi-a-GCST90017097	Gut microbiota abundance (order Desulfovibrionales id.3156)	19.6329
rs72647048	T	C	T	C	-0.0772459	0.0339343	8	56952819	0.188674	0.0258151	8	57865378	0.0170876	9.00285e-06	14306	ebi-a-GCST90017097	Gut microbiota abundance (order Desulfovibrionales id.3156)	20.4357
rs9928243	C	A	C	A	-0.0544713	0.00352933	16	71507738	0.829046	0.0163451	16	71541641	0.0117811	3.96634e-06	14306	ebi-a-GCST90017097	Gut microbiota abundance (order Desulfovibrionales id.3156)	21.3778
rs11241747	T	C	T	C	-0.0533858	0.000228833	5	124510625	0.989791	0.0178833	5	123846318	0.0120035	6.58977e-06	14306	ebi-a-GCST90017052	Gut microbiota abundance (genus Ruminococcaceae NK4A214 group id.11358)	19.7804
rs11586410	G	A	G	A	-0.0863422	-0.0363417	1	157369098	0.10987	0.0227309	1	157338888	0.0169937	3.66277e-07	14306	ebi-a-GCST90017052	Gut microbiota abundance (genus Ruminococcaceae NK4A214 group id.11358)	25.8149
rs12642039	C	T	C	T	0.0553003	0.0256453	4	159010870	0.130339	0.0169526	4	159932022	0.0119397	3.43005e-06	14306	ebi-a-GCST90017052	Gut microbiota abundance (genus Ruminococcaceae NK4A214 group id.11358)	21.452
rs12731	A	G	A	G	-0.0527684	-0.00233004	2	238179271	0.889767	0.0168114	2	239087912	0.0115053	4.87237e-06	14306	ebi-a-GCST90017052	Gut microbiota abundance (genus Ruminococcaceae NK4A214 group id.11358)	21.0355
rs13087692	G	T	G	T	-0.0574623	0.0195207	3	84675888	0.273225	0.0178163	3	84725039	0.012594	8.69221e-06	14306	ebi-a-GCST90017052	Gut microbiota abundance (genus Ruminococcaceae NK4A214 group id.11358)	20.818
rs136761	A	G	A	G	0.0587521	0.0109458	22	49402365	0.51911	0.0169777	22	49796014	0.0119155	8.15192e-07	14306	ebi-a-GCST90017052	Gut microbiota abundance (genus Ruminococcaceae NK4A214 group id.11358)	24.3121
rs147475196	A	G	A	G	-0.133769	-0.00893501	3	26467796	0.73792	0.0267027	3	26509287	0.0295196	4.72498e-06	14306	ebi-a-GCST90017052	Gut microbiota abundance (genus Ruminococcaceae NK4A214 group id.11358)	20.5348
rs35559912	T	C	T	C	-0.0925071	0.0115065	5	35288836	0.644607	0.0249455	5	35288938	0.0203674	4.89024e-06	14306	ebi-a-GCST90017052	Gut microbiota abundance (genus Ruminococcaceae NK4A214 group id.11358)	20.629
rs4814689	C	T	C	T	-0.1083	0.0683347	20	18049713	0.0836912	0.0395077	20	18030357	0.0230708	4.55187e-06	14306	ebi-a-GCST90017052	Gut microbiota abundance (genus Ruminococcaceae NK4A214 group id.11358)	22.0359
rs5994253	A	G	A	G	-0.0811302	-0.0344948	22	17312122	0.140083	0.0233786	22	17793012	0.0157621	2.35185e-07	14306	ebi-a-GCST90017052	Gut microbiota abundance (genus Ruminococcaceae NK4A214 group id.11358)	26.4934
rs62027366	T	C	T	C	0.0615389	-0.023904	16	24062485	0.239835	0.0203369	16	24073806	0.0137612	6.58461e-06	14306	ebi-a-GCST90017052	Gut microbiota abundance (genus Ruminococcaceae NK4A214 group id.11358)	19.998
rs6681678	T	C	T	C	0.100174	-0.0256655	1	99783035	0.572793	0.0455108	1	100248591	0.024	9.0494e-06	14306	ebi-a-GCST90017052	Gut microbiota abundance (genus Ruminococcaceae NK4A214 group id.11358)	17.4216
rs7573569	T	C	T	C	0.107739	0.0680142	2	141139473	0.0457372	0.0340444	2	141897042	0.0233638	3.23139e-06	14306	ebi-a-GCST90017052	Gut microbiota abundance (genus Ruminococcaceae NK4A214 group id.11358)	21.2647
rs11251024	G	A	G	A	0.104201	0.0245866	10	2053532	0.185759	0.0185808	10	2095726	0.0206737	6.62796e-07	14306	ebi-a-GCST90017104	Gut microbiota abundance (order NB1n id.3953)	25.4043
rs11606187	A	G	A	G	-0.154539	0.0374264	11	91856434	0.103892	0.0230136	11	91589600	0.0326288	3.30583e-06	14306	ebi-a-GCST90017104	Gut microbiota abundance (order NB1n id.3953)	22.4323
rs13385922	T	C	T	C	0.0929494	0.00733427	2	233172678	0.668452	0.0171251	2	234081324	0.0201348	3.96826e-06	14306	ebi-a-GCST90017104	Gut microbiota abundance (order NB1n id.3953)	21.3107
rs166849	A	G	A	G	-0.0911053	-0.0017634	2	199914143	0.915113	0.0165435	2	200778866	0.0202239	7.73891e-06	14306	ebi-a-GCST90017104	Gut microbiota abundance (order NB1n id.3953)	20.2935
rs2172426	T	C	T	C	0.10212	-0.00869664	8	18371511	0.602002	0.0166755	8	18229020	0.0198947	3.17424e-07	14306	ebi-a-GCST90017104	Gut microbiota abundance (order NB1n id.3953)	26.3479
rs267959	G	A	G	A	-0.0988612	0.00329127	5	10737690	0.85646	0.0181957	5	10737802	0.0209676	2.61993e-06	14306	ebi-a-GCST90017104	Gut microbiota abundance (order NB1n id.3953)	22.2308
rs4383094	C	T	C	T	-0.149188	0.0100853	15	81402631	0.668492	0.0235516	15	81694972	0.0320662	4.28134e-06	14306	ebi-a-GCST90017104	Gut microbiota abundance (order NB1n id.3953)	21.6458
rs60775321	T	C	T	C	-0.0962425	-0.00390467	15	96775441	0.828436	0.0180181	15	97318671	0.0213842	7.10461e-06	14306	ebi-a-GCST90017104	Gut microbiota abundance (order NB1n id.3953)	20.2557
rs72671304	T	C	T	C	0.172322	0.000432907	14	38956767	0.988911	0.0311484	14	39425971	0.0370028	3.79577e-06	14306	ebi-a-GCST90017104	Gut microbiota abundance (order NB1n id.3953)	21.6876
rs7911787	G	T	G	T	-0.223071	0.00196724	10	96859811	0.965696	0.045742	10	98619568	0.0470232	3.38821e-06	14306	ebi-a-GCST90017104	Gut microbiota abundance (order NB1n id.3953)	22.5041
rs8126061	T	C	T	C	-0.159135	0.0246107	20	3424592	0.315174	0.0245023	20	3405239	0.0351904	7.36326e-06	14306	ebi-a-GCST90017104	Gut microbiota abundance (order NB1n id.3953)	20.4495
rs9542068	T	C	T	C	0.0990709	-0.00960004	13	69732699	0.577418	0.0172303	13	70306831	0.0218149	6.52334e-06	14306	ebi-a-GCST90017104	Gut microbiota abundance (order NB1n id.3953)	20.6246
rs11252894	A	C	A	C	0.0784055	0.0332022	10	5030858	0.082141	0.0190993	10	5073050	0.0162769	1.10555e-06	14306	ebi-a-GCST90017118	Gut microbiota abundance (phylum Verrucomicrobia id.3982)	23.2033
rs117107102	A	G	A	G	0.204283	0.0271332	18	51947265	0.483698	0.0387413	18	49473635	0.0427565	2.67935e-06	14306	ebi-a-GCST90017118	Gut microbiota abundance (phylum Verrucomicrobia id.3982)	22.8276
rs11729256	T	C	T	C	0.0696984	-0.0201235	4	94106121	0.353277	0.0216789	4	95027272	0.0146953	2.23404e-06	14306	ebi-a-GCST90017118	Gut microbiota abundance (phylum Verrucomicrobia id.3982)	22.4951
rs12512971	A	C	A	C	0.171057	0.00151483	4	16547352	0.960107	0.0302851	4	16548975	0.0398053	9.81386e-06	14306	ebi-a-GCST90017118	Gut microbiota abundance (phylum Verrucomicrobia id.3982)	18.4672
rs12908520	G	A	G	A	0.0594916	-0.007252	15	97027427	0.659169	0.0164422	15	97570657	0.012823	3.40447e-06	14306	ebi-a-GCST90017118	Gut microbiota abundance (phylum Verrucomicrobia id.3982)	21.5244
rs2602429	T	C	T	C	-0.0764148	0.0373294	16	81029544	0.0451742	0.0186365	16	81063149	0.0153487	8.71044e-07	14306	ebi-a-GCST90017118	Gut microbiota abundance (phylum Verrucomicrobia id.3982)	24.7863
rs3995795	C	T	C	T	0.0610914	-0.00139729	10	11347615	0.93342	0.0167253	10	11389614	0.0138592	9.7221e-06	14306	ebi-a-GCST90017118	Gut microbiota abundance (phylum Verrucomicrobia id.3982)	19.4305
rs45598138	C	A	C	A	-0.143901	0.00523256	1	55056410	0.920329	0.0523151	1	55522083	0.03054	2.19129e-06	14306	ebi-a-GCST90017118	Gut microbiota abundance (phylum Verrucomicrobia id.3982)	22.2019
rs61779207	G	A	G	A	-0.0755253	-0.00147246	1	40608800	0.940048	0.0195782	1	41074472	0.0164385	5.27971e-06	14306	ebi-a-GCST90017118	Gut microbiota abundance (phylum Verrucomicrobia id.3982)	21.1087
rs74542928	T	C	T	C	0.115994	0.00760171	4	99623031	0.843042	0.0383916	4	100544188	0.0231324	4.08376e-07	14306	ebi-a-GCST90017118	Gut microbiota abundance (phylum Verrucomicrobia id.3982)	25.1437
rs76430504	T	C	T	C	-0.11753	0.0158121	5	40438056	0.675916	0.0378242	5	40438158	0.025458	3.49559e-06	14306	ebi-a-GCST90017118	Gut microbiota abundance (phylum Verrucomicrobia id.3982)	21.3132
rs9349825	A	G	A	G	-0.0660243	-0.0147895	6	56476683	0.478535	0.0208697	6	56341481	0.0143911	6.2748e-06	14306	ebi-a-GCST90017118	Gut microbiota abundance (phylum Verrucomicrobia id.3982)	21.0484
rs112617308	T	C	T	C	-0.170873	-0.0122254	10	92425456	0.666339	0.0283534	10	94185213	0.0362844	2.38035e-06	14306	ebi-a-GCST90016996	Gut microbiota abundance (genus Eubacterium brachy group id.11296)	22.1772
rs12151423	G	A	G	A	-0.101329	0.00675203	2	217372558	0.677443	0.0162326	2	218237281	0.0227324	9.27043e-06	14306	ebi-a-GCST90016996	Gut microbiota abundance (genus Eubacterium brachy group id.11296)	19.869
rs13139592	T	C	T	C	-0.145997	0.00310576	4	143744025	0.897123	0.0240205	4	144665178	0.0327192	7.96746e-06	14306	ebi-a-GCST90016996	Gut microbiota abundance (genus Eubacterium brachy group id.11296)	19.9105
rs1384962	G	A	G	A	-0.120888	0.00463471	14	22591645	0.791198	0.0175057	14	23060552	0.0266264	6.99294e-06	14306	ebi-a-GCST90016996	Gut microbiota abundance (genus Eubacterium brachy group id.11296)	20.613
rs2913110	T	C	T	C	-0.105143	-0.0123183	10	22603738	0.471557	0.01711	10	22892667	0.022942	4.55806e-06	14306	ebi-a-GCST90016996	Gut microbiota abundance (genus Eubacterium brachy group id.11296)	21.0038
rs4862235	A	G	A	G	-0.104806	0.0137757	4	183707778	0.401524	0.0164211	4	184628931	0.0225751	3.73147e-06	14306	ebi-a-GCST90016996	Gut microbiota abundance (genus Eubacterium brachy group id.11296)	21.5533
rs62348779	T	C	T	C	-0.201481	0.0505194	5	17459987	0.0995405	0.030672	5	17460096	0.043286	3.7812e-06	14306	ebi-a-GCST90016996	Gut microbiota abundance (genus Eubacterium brachy group id.11296)	21.6657
rs6591893	A	G	A	G	-0.108225	0.00236087	11	80525789	0.890613	0.0171665	11	80236833	0.0240319	7.34345e-06	14306	ebi-a-GCST90016996	Gut microbiota abundance (genus Eubacterium brachy group id.11296)	20.2805
rs720439	G	A	G	A	0.111927	-0.00472267	22	47794849	0.803524	0.0189827	22	48190598	0.0251252	7.0283e-06	14306	ebi-a-GCST90016996	Gut microbiota abundance (genus Eubacterium brachy group id.11296)	19.845
rs73199919	T	C	T	C	-0.236717	-0.00798433	4	6854837	0.833032	0.0378736	4	6856564	0.0531335	8.1553e-06	14306	ebi-a-GCST90016996	Gut microbiota abundance (genus Eubacterium brachy group id.11296)	19.8482
rs11264403	G	A	G	A	-0.139061	0.0540477	1	155706701	0.0796288	0.0308343	1	155676492	0.0334454	7.7555e-06	14306	ebi-a-GCST90016980	Gut microbiota abundance (genus Clostridium sensustricto1 id.1873)	17.2877
rs115807074	A	G	A	G	-0.22736	0.024026	5	85701313	0.762686	0.0795681	5	84997131	0.0492575	4.31688e-06	14306	ebi-a-GCST90016980	Gut microbiota abundance (genus Clostridium sensustricto1 id.1873)	21.3051
rs116847295	C	T	C	T	0.110021	-0.0300896	12	43091212	0.216829	0.024364	12	43485015	0.0246032	4.58121e-06	14306	ebi-a-GCST90016980	Gut microbiota abundance (genus Clostridium sensustricto1 id.1873)	19.9971
rs12341505	G	A	G	A	0.0810718	-0.0173619	9	133845759	0.535792	0.0280398	9	136710881	0.0180121	4.8217e-06	14306	ebi-a-GCST90016980	Gut microbiota abundance (genus Clostridium sensustricto1 id.1873)	20.2587
rs2795528	G	A	G	A	-0.184315	-0.0204152	10	42774816	0.564984	0.0354768	10	43270264	0.0392204	2.72038e-06	14306	ebi-a-GCST90016980	Gut microbiota abundance (genus Clostridium sensustricto1 id.1873)	22.085
rs2817172	C	T	C	T	0.058139	0.0167219	1	3124955	0.314878	0.016638	1	3041519	0.0124492	2.76656e-06	14306	ebi-a-GCST90016980	Gut microbiota abundance (genus Clostridium sensustricto1 id.1873)	21.8098
rs550843	T	C	T	C	-0.0783246	0.0104105	6	165309343	0.567633	0.0182148	6	165722832	0.0169209	2.05069e-06	14306	ebi-a-GCST90016980	Gut microbiota abundance (genus Clostridium sensustricto1 id.1873)	21.4264
rs112767262	T	C	T	C	0.0732963	0.0271494	16	3700622	0.166207	0.0196096	16	3750623	0.0163589	8.20635e-06	14306	ebi-a-GCST90016995	Gut microbiota abundance (genus Escherichia Shigella id.3504)	20.075
rs113127095	A	G	A	G	0.151009	0.0200404	13	22679253	0.625838	0.0411006	13	23253392	0.0323434	3.3335e-06	14306	ebi-a-GCST90016995	Gut microbiota abundance (genus Escherichia Shigella id.3504)	21.7989
rs113513883	A	G	A	G	0.172283	0.0469568	7	140978399	0.307491	0.0460135	7	140678199	0.038041	5.27716e-06	14306	ebi-a-GCST90016995	Gut microbiota abundance (genus Escherichia Shigella id.3504)	20.5107
rs1154904	G	A	G	A	0.0613376	0.00127345	11	134904951	0.937597	0.0162658	11	134774845	0.0130644	3.03753e-06	14306	ebi-a-GCST90016995	Gut microbiota abundance (genus Escherichia Shigella id.3504)	22.0432
rs118526	A	C	A	C	0.0594401	0.0527759	5	80567725	0.00320391	0.0179055	5	79863544	0.013598	7.99558e-06	14306	ebi-a-GCST90016995	Gut microbiota abundance (genus Escherichia Shigella id.3504)	19.1077
rs2798105	A	G	A	G	-0.100851	0.0235661	1	48496231	0.389848	0.0274058	1	48961903	0.0222045	8.24499e-06	14306	ebi-a-GCST90016995	Gut microbiota abundance (genus Escherichia Shigella id.3504)	20.629
rs4731451	G	A	G	A	-0.0609885	0.0240868	7	128414046	0.16884	0.0175057	7	128054100	0.0135157	7.47309e-06	14306	ebi-a-GCST90016995	Gut microbiota abundance (genus Escherichia Shigella id.3504)	20.3619
rs57024273	T	C	T	C	0.0626172	0.00415953	2	235606511	0.823292	0.0186265	2	236515155	0.0139919	9.70465e-06	14306	ebi-a-GCST90016995	Gut microbiota abundance (genus Escherichia Shigella id.3504)	20.0278
rs592299	T	C	T	C	-0.0592004	-0.00169114	9	133303865	0.917939	0.0164139	9	136179347	0.0129486	4.76925e-06	14306	ebi-a-GCST90016995	Gut microbiota abundance (genus Escherichia Shigella id.3504)	20.9028
rs73208162	A	G	A	G	-0.119296	-0.0386041	21	37952181	0.401585	0.0460234	21	39324484	0.024839	2.19392e-06	14306	ebi-a-GCST90016995	Gut microbiota abundance (genus Escherichia Shigella id.3504)	23.0666
rs112893842	T	C	T	C	0.110761	-0.0391251	9	8786663	0.16888	0.0284379	9	8786663	0.0232545	2.7503e-06	14306	ebi-a-GCST90016934	Gut microbiota abundance (family Defluviitaleaceae id.1924)	22.6861
rs1582238	C	T	C	T	-0.0801923	-0.0126404	1	118181062	0.456675	0.0169822	1	118723685	0.0167061	1.692e-06	14306	ebi-a-GCST90016934	Gut microbiota abundance (family Defluviitaleaceae id.1924)	23.0417
rs17051335	C	T	C	T	-0.134314	-0.0171619	4	121281755	0.521051	0.0267433	4	122202910	0.0292201	4.58121e-06	14306	ebi-a-GCST90016934	Gut microbiota abundance (family Defluviitaleaceae id.1924)	21.129
rs1908593	T	C	T	C	0.070223	0.0227013	18	61358915	0.169853	0.016538	18	59026148	0.0156601	7.85905e-06	14306	ebi-a-GCST90016934	Gut microbiota abundance (family Defluviitaleaceae id.1924)	20.108
rs4344384	T	G	T	G	-0.0708803	0.0278054	10	64647609	0.0883161	0.0163144	10	66407366	0.0156121	5.86017e-06	14306	ebi-a-GCST90016934	Gut microbiota abundance (family Defluviitaleaceae id.1924)	20.6124
rs4677103	A	G	A	G	0.0977203	0.00641053	3	72158643	0.765757	0.0215169	3	72207794	0.0197033	9.42193e-07	14306	ebi-a-GCST90016934	Gut microbiota abundance (family Defluviitaleaceae id.1924)	24.5975
rs540220	C	T	C	T	0.123954	-0.00757506	9	90569026	0.790775	0.0285524	9	93331308	0.0289814	9.48135e-06	14306	ebi-a-GCST90016934	Gut microbiota abundance (family Defluviitaleaceae id.1924)	18.2929
rs55658617	T	C	T	C	0.177314	0.0290872	21	40439076	0.506902	0.0438279	21	41811003	0.0361844	1.40608e-06	14306	ebi-a-GCST90016934	Gut microbiota abundance (family Defluviitaleaceae id.1924)	24.0128
rs72731813	C	T	C	T	-0.149751	0.00537249	4	146493591	0.88731	0.0379123	4	147414743	0.0293415	2.75778e-07	14306	ebi-a-GCST90016934	Gut microbiota abundance (family Defluviitaleaceae id.1924)	26.048
rs9608282	T	G	T	G	0.139014	0.0504306	22	24408113	0.269966	0.0457155	22	24804081	0.0299429	4.60829e-06	14306	ebi-a-GCST90016934	Gut microbiota abundance (family Defluviitaleaceae id.1924)	21.5541
rs9725395	A	G	A	G	-0.138357	0.0155361	1	84739949	0.543204	0.0255537	1	85205632	0.0295185	3.41374e-06	14306	ebi-a-GCST90016934	Gut microbiota abundance (family Defluviitaleaceae id.1924)	21.9692
rs112893842	T	C	T	C	0.11381	-0.0391251	9	8786663	0.16888	0.0284379	9	8786663	0.0232806	1.44534e-06	14306	ebi-a-GCST90016986	Gut microbiota abundance (genus Defluviitaleaceae UCG011 id.11287)	23.8986
rs1582238	C	T	C	T	-0.0805036	-0.0126404	1	118181062	0.456675	0.0169822	1	118723685	0.0167257	1.56776e-06	14306	ebi-a-GCST90016986	Gut microbiota abundance (genus Defluviitaleaceae UCG011 id.11287)	23.1666
rs2892880	G	A	G	A	0.0817755	0.00347583	4	119820571	0.853362	0.0188055	4	120741726	0.0181686	6.82889e-06	14306	ebi-a-GCST90016986	Gut microbiota abundance (genus Defluviitaleaceae UCG011 id.11287)	20.2583
rs4344384	T	G	T	G	-0.0715978	0.0278054	10	64647609	0.0883161	0.0163144	10	66407366	0.0156309	4.83237e-06	14306	ebi-a-GCST90016986	Gut microbiota abundance (genus Defluviitaleaceae UCG011 id.11287)	20.9813
rs4677103	A	G	A	G	0.0977912	0.00641053	3	72158643	0.765757	0.0215169	3	72207794	0.0197263	9.59555e-07	14306	ebi-a-GCST90016986	Gut microbiota abundance (genus Defluviitaleaceae UCG011 id.11287)	24.5758
rs55658617	T	C	T	C	0.174369	0.0290872	21	40439076	0.506902	0.0438279	21	41811003	0.0362226	2.15293e-06	14306	ebi-a-GCST90016986	Gut microbiota abundance (genus Defluviitaleaceae UCG011 id.11287)	23.1728
rs72731813	C	T	C	T	-0.147383	0.00537249	4	146493591	0.88731	0.0379123	4	147414743	0.0293796	4.33112e-07	14306	ebi-a-GCST90016986	Gut microbiota abundance (genus Defluviitaleaceae UCG011 id.11287)	25.1654
rs9608282	T	G	T	G	0.142939	0.0504306	22	24408113	0.269966	0.0457155	22	24804081	0.0299793	2.52046e-06	14306	ebi-a-GCST90016986	Gut microbiota abundance (genus Defluviitaleaceae UCG011 id.11287)	22.7331
rs9725395	A	G	A	G	-0.13834	0.0155361	1	84739949	0.543204	0.0255537	1	85205632	0.029554	3.51925e-06	14306	ebi-a-GCST90016986	Gut microbiota abundance (genus Defluviitaleaceae UCG011 id.11287)	21.911
rs115044523	G	A	G	A	-0.0980026	0.0576329	7	46973900	0.201792	0.0451504	7	47013498	0.0202616	2.37203e-06	14306	ebi-a-GCST90017051	Gut microbiota abundance (genus Ruminiclostridium9 id.11357)	23.3953
rs12040548	G	T	G	T	0.0570422	0.0328914	1	247546983	0.0729155	0.0183406	1	247710285	0.0122359	3.14869e-06	14306	ebi-a-GCST90017051	Gut microbiota abundance (genus Ruminiclostridium9 id.11357)	21.7331
rs6082461	C	A	C	A	-0.0586425	-0.00574821	20	2229884	0.77641	0.0202401	20	2210530	0.0131004	4.86598e-06	14306	ebi-a-GCST90017051	Gut microbiota abundance (genus Ruminiclostridium9 id.11357)	20.0381
rs7137760	C	T	C	T	0.050797	0.0118037	12	10549815	0.470449	0.0163543	12	10702414	0.0112182	7.06903e-06	14306	ebi-a-GCST90017051	Gut microbiota abundance (genus Ruminiclostridium9 id.11357)	20.5036
rs74303178	T	C	T	C	0.0532742	-0.00386355	8	14840035	0.825354	0.0175087	8	14697544	0.0119274	7.91571e-06	14306	ebi-a-GCST90017051	Gut microbiota abundance (genus Ruminiclostridium9 id.11357)	19.95
rs78191726	T	C	T	C	0.0944998	0.0122105	6	66945427	0.696521	0.0313074	6	67655320	0.0210206	7.58281e-06	14306	ebi-a-GCST90017051	Gut microbiota abundance (genus Ruminiclostridium9 id.11357)	20.2102
rs918449	G	A	G	A	0.0950908	0.028009	19	33880293	0.375565	0.0316095	19	34371198	0.0197177	2.55994e-06	14306	ebi-a-GCST90017051	Gut microbiota abundance (genus Ruminiclostridium9 id.11357)	23.2576
rs9522712	T	C	T	C	0.0699728	0.0172539	13	89789324	0.451949	0.0229389	13	90441578	0.0154939	4.65961e-06	14306	ebi-a-GCST90017051	Gut microbiota abundance (genus Ruminiclostridium9 id.11357)	20.3956
rs9809789	C	T	C	T	-0.0717454	0.0150416	3	29138492	0.477516	0.0211762	3	29179983	0.0159673	8.71967e-06	14306	ebi-a-GCST90017051	Gut microbiota abundance (genus Ruminiclostridium9 id.11357)	20.1895
rs113379006	T	C	T	C	-0.162759	-0.00208757	3	41966694	0.92254	0.0214695	3	42008186	0.0357025	7.20775e-06	14306	ebi-a-GCST90017067	Gut microbiota abundance (genus Sellimonas id.14369)	20.7823
rs13417181	T	C	T	C	0.166509	0.000280437	2	173443666	0.988379	0.0192541	2	174308394	0.0337521	7.61746e-07	14306	ebi-a-GCST90017067	Gut microbiota abundance (genus Sellimonas id.14369)	24.3374
rs2016057	C	A	C	A	0.125878	0.0154071	15	51813085	0.355324	0.0166687	15	52105282	0.0256153	1.02698e-06	14306	ebi-a-GCST90017067	Gut microbiota abundance (genus Sellimonas id.14369)	24.1491
rs2187447	A	C	A	C	0.243457	-0.00923757	11	79621928	0.787718	0.0343055	11	79332972	0.0527695	3.97805e-06	14306	ebi-a-GCST90017067	Gut microbiota abundance (genus Sellimonas id.14369)	21.2852
rs2371572	A	C	A	C	0.127349	-0.000929313	2	212349450	0.954768	0.016384	2	213214174	0.0250862	4.46355e-07	14306	ebi-a-GCST90017067	Gut microbiota abundance (genus Sellimonas id.14369)	25.7704
rs41816	A	G	A	G	0.132201	0.00596721	7	106609718	0.736721	0.017749	7	106250164	0.0291087	8.39363e-06	14306	ebi-a-GCST90017067	Gut microbiota abundance (genus Sellimonas id.14369)	20.6264
rs4600608	G	A	G	A	0.137152	0.0133039	2	179413837	0.506135	0.0200099	2	180278564	0.0301702	4.94846e-06	14306	ebi-a-GCST90017067	Gut microbiota abundance (genus Sellimonas id.14369)	20.6656
rs553697	C	T	C	T	0.153767	0.0175752	6	93020675	0.404452	0.0210811	6	93730393	0.0339099	6.12774e-06	14306	ebi-a-GCST90017067	Gut microbiota abundance (genus Sellimonas id.14369)	20.5624
rs56203279	T	C	T	C	-0.124045	-0.0144536	7	111861468	0.400273	0.0171835	7	111501524	0.0269115	3.71997e-06	14306	ebi-a-GCST90017067	Gut microbiota abundance (genus Sellimonas id.14369)	21.2463
rs1135612	G	A	G	A	0.0529785	-0.0258979	7	75980359	0.195029	0.0199853	7	75609677	0.0119177	9.26296e-06	14306	ebi-a-GCST90017107	Gut microbiota abundance (order Selenomonadales id.2165)	19.7613
rs13086907	G	A	G	A	0.0625312	0.00256046	3	142416275	0.896273	0.0196397	3	142135117	0.0131735	1.95488e-06	14306	ebi-a-GCST90017107	Gut microbiota abundance (order Selenomonadales id.2165)	22.5316
rs1643968	T	C	T	C	-0.0565284	0.00471027	5	165839623	0.781946	0.0170179	5	165266628	0.0112298	4.14601e-07	14306	ebi-a-GCST90017107	Gut microbiota abundance (order Selenomonadales id.2165)	25.339
rs1649999	A	G	A	G	0.0748989	-0.0619338	10	78326315	0.026485	0.0279104	10	80086072	0.0166458	7.58124e-06	14306	ebi-a-GCST90017107	Gut microbiota abundance (order Selenomonadales id.2165)	20.2461
rs2834062	A	G	A	G	0.0489057	-0.01806	21	33005177	0.311911	0.0178596	21	34377485	0.0108842	8.43918e-06	14306	ebi-a-GCST90017107	Gut microbiota abundance (order Selenomonadales id.2165)	20.1895
rs4463806	C	T	C	T	0.0543966	-0.0337793	10	113838234	0.102958	0.0207149	10	115597993	0.0129365	7.80657e-06	14306	ebi-a-GCST90017107	Gut microbiota abundance (order Selenomonadales id.2165)	17.6811
rs4722181	T	G	T	G	0.0501306	0.0113449	7	22777952	0.48669	0.0163098	7	22817571	0.0105798	2.00111e-06	14306	ebi-a-GCST90017107	Gut microbiota abundance (order Selenomonadales id.2165)	22.4518
rs60274479	T	C	T	C	-0.0659623	-0.0254436	16	21238604	0.215169	0.0205277	16	21249925	0.0134137	1.1623e-06	14306	ebi-a-GCST90017107	Gut microbiota abundance (order Selenomonadales id.2165)	24.1821
rs61249479	A	C	A	C	0.0777075	0.0134065	9	122150629	0.550633	0.0224636	9	124912908	0.0168628	2.95474e-06	14306	ebi-a-GCST90017107	Gut microbiota abundance (order Selenomonadales id.2165)	21.2357
rs71405394	G	A	G	A	-0.114178	0.0186866	15	100704883	0.565654	0.0325288	15	101245088	0.02405	2.16631e-06	14306	ebi-a-GCST90017107	Gut microbiota abundance (order Selenomonadales id.2165)	22.539
rs73232831	G	A	G	A	-0.151829	-0.0336302	4	17411803	0.448735	0.0443948	4	17413426	0.0314932	1.87452e-06	14306	ebi-a-GCST90017107	Gut microbiota abundance (order Selenomonadales id.2165)	23.2421
rs9423647	G	A	G	A	0.047817	0.0242975	10	5537855	0.138648	0.0164078	10	5579818	0.0105282	6.06108e-06	14306	ebi-a-GCST90017107	Gut microbiota abundance (order Selenomonadales id.2165)	20.628
rs1135612	G	A	G	A	0.0529785	-0.0258979	7	75980359	0.195029	0.0199853	7	75609677	0.0119177	9.26296e-06	14306	ebi-a-GCST90016922	Gut microbiota abundance (class Negativicutes id.2164)	19.7613
rs13086907	G	A	G	A	0.0625312	0.00256046	3	142416275	0.896273	0.0196397	3	142135117	0.0131735	1.95488e-06	14306	ebi-a-GCST90016922	Gut microbiota abundance (class Negativicutes id.2164)	22.5316
rs1643968	T	C	T	C	-0.0565284	0.00471027	5	165839623	0.781946	0.0170179	5	165266628	0.0112298	4.14601e-07	14306	ebi-a-GCST90016922	Gut microbiota abundance (class Negativicutes id.2164)	25.339
rs1649999	A	G	A	G	0.0748989	-0.0619338	10	78326315	0.026485	0.0279104	10	80086072	0.0166458	7.58124e-06	14306	ebi-a-GCST90016922	Gut microbiota abundance (class Negativicutes id.2164)	20.2461
rs2834062	A	G	A	G	0.0489057	-0.01806	21	33005177	0.311911	0.0178596	21	34377485	0.0108842	8.43918e-06	14306	ebi-a-GCST90016922	Gut microbiota abundance (class Negativicutes id.2164)	20.1895
rs4463806	C	T	C	T	0.0543966	-0.0337793	10	113838234	0.102958	0.0207149	10	115597993	0.0129365	7.80657e-06	14306	ebi-a-GCST90016922	Gut microbiota abundance (class Negativicutes id.2164)	17.6811
rs4722181	T	G	T	G	0.0501306	0.0113449	7	22777952	0.48669	0.0163098	7	22817571	0.0105798	2.00111e-06	14306	ebi-a-GCST90016922	Gut microbiota abundance (class Negativicutes id.2164)	22.4518
rs60274479	T	C	T	C	-0.0659623	-0.0254436	16	21238604	0.215169	0.0205277	16	21249925	0.0134137	1.1623e-06	14306	ebi-a-GCST90016922	Gut microbiota abundance (class Negativicutes id.2164)	24.1821
rs61249479	A	C	A	C	0.0777075	0.0134065	9	122150629	0.550633	0.0224636	9	124912908	0.0168628	2.95474e-06	14306	ebi-a-GCST90016922	Gut microbiota abundance (class Negativicutes id.2164)	21.2357
rs71405394	G	A	G	A	-0.114178	0.0186866	15	100704883	0.565654	0.0325288	15	101245088	0.02405	2.16631e-06	14306	ebi-a-GCST90016922	Gut microbiota abundance (class Negativicutes id.2164)	22.539
rs73232831	G	A	G	A	-0.151829	-0.0336302	4	17411803	0.448735	0.0443948	4	17413426	0.0314932	1.87452e-06	14306	ebi-a-GCST90016922	Gut microbiota abundance (class Negativicutes id.2164)	23.2421
rs9423647	G	A	G	A	0.047817	0.0242975	10	5537855	0.138648	0.0164078	10	5579818	0.0105282	6.06108e-06	14306	ebi-a-GCST90016922	Gut microbiota abundance (class Negativicutes id.2164)	20.628
rs1145877	G	A	G	A	0.073548	-0.0233408	6	81677104	0.322765	0.0236054	6	82386821	0.0162413	7.19946e-06	14306	ebi-a-GCST90017072	Gut microbiota abundance (genus Sutterella id.2896)	20.5069
rs11591622	T	G	T	G	-0.0688382	-0.00259953	10	100760930	0.906807	0.0222054	10	102520687	0.0151375	6.4986e-06	14306	ebi-a-GCST90017072	Gut microbiota abundance (genus Sutterella id.2896)	20.68
rs13173038	A	G	A	G	-0.0718076	-0.00331413	5	59203357	0.860149	0.0188106	5	58499183	0.0151627	2.72986e-06	14306	ebi-a-GCST90017072	Gut microbiota abundance (genus Sutterella id.2896)	22.4279
rs143438747	T	C	T	C	-0.145793	-0.00476049	1	62812878	0.876837	0.0307168	1	63278549	0.0306867	3.2802e-06	14306	ebi-a-GCST90017072	Gut microbiota abundance (genus Sutterella id.2896)	22.5722
rs2050185	A	G	A	G	-0.0575138	0.0236457	6	147615645	0.160139	0.0168344	6	147936781	0.0128766	7.96948e-06	14306	ebi-a-GCST90017072	Gut microbiota abundance (genus Sutterella id.2896)	19.9499
rs2321387	G	A	G	A	-0.0592876	-0.00789797	13	58115206	0.631562	0.0164702	13	58689340	0.0124509	1.86518e-06	14306	ebi-a-GCST90017072	Gut microbiota abundance (genus Sutterella id.2896)	22.6739
rs2613606	T	C	T	C	0.0556794	0.006889	7	111644969	0.6773	0.0165541	7	111285025	0.0124117	7.20228e-06	14306	ebi-a-GCST90017072	Gut microbiota abundance (genus Sutterella id.2896)	20.1246
rs607327	T	C	T	C	-0.0578334	-0.00651573	11	111824985	0.698232	0.0168057	11	111695709	0.0129053	6.63056e-06	14306	ebi-a-GCST90017072	Gut microbiota abundance (genus Sutterella id.2896)	20.0827
rs62501473	G	A	G	A	0.0694233	0.000742634	7	150429663	0.96804	0.0185349	7	150126751	0.0149416	5.51849e-06	14306	ebi-a-GCST90017072	Gut microbiota abundance (genus Sutterella id.2896)	21.5882
rs7499539	A	G	A	G	0.0617478	0.0201456	16	85004459	0.275964	0.0184918	16	85038065	0.0130998	2.35771e-06	14306	ebi-a-GCST90017072	Gut microbiota abundance (genus Sutterella id.2896)	22.2184
rs7638039	T	C	T	C	0.0645624	0.000452508	3	70539788	0.980932	0.0189328	3	70588939	0.0143887	8.66403e-06	14306	ebi-a-GCST90017072	Gut microbiota abundance (genus Sutterella id.2896)	20.1334
rs9350083	T	G	T	G	-0.0593069	-0.0264479	6	18583647	0.120425	0.0170303	6	18583878	0.0133929	8.22773e-06	14306	ebi-a-GCST90017072	Gut microbiota abundance (genus Sutterella id.2896)	19.6093
rs114873521	C	T	C	T	-0.130067	-0.0312735	5	168791398	0.324554	0.0317452	5	168218403	0.0294087	7.12525e-06	14306	ebi-a-GCST90017010	Gut microbiota abundance (genus Flavonifractor id.2059)	19.5606
rs11811696	T	C	T	C	-0.116063	0.0189019	1	237188054	0.525877	0.0297991	1	237351354	0.0241012	2.07348e-06	14306	ebi-a-GCST90017010	Gut microbiota abundance (genus Flavonifractor id.2059)	23.1905
rs12030302	G	A	G	A	0.0692276	0.00824429	1	77422150	0.613285	0.0163127	1	77887835	0.0137467	5.60841e-07	14306	ebi-a-GCST90017010	Gut microbiota abundance (genus Flavonifractor id.2059)	25.3607
rs34066017	A	G	A	G	0.0764294	-0.00102965	11	44828138	0.959269	0.020161	11	44849689	0.0159789	1.52086e-06	14306	ebi-a-GCST90017010	Gut microbiota abundance (genus Flavonifractor id.2059)	22.8785
rs806808	C	T	C	T	-0.0667272	0.0191387	10	32092258	0.245338	0.0164741	10	32381186	0.0136557	1.17972e-06	14306	ebi-a-GCST90017010	Gut microbiota abundance (genus Flavonifractor id.2059)	23.8769
rs115043014	G	A	G	A	-0.206605	-0.0483622	1	175788175	0.447088	0.0636111	1	175757311	0.043992	5.18597e-06	14306	ebi-a-GCST90016972	Gut microbiota abundance (genus Blautia id.1992)	22.0564
rs2788271	G	T	G	T	0.0575596	-0.0223477	1	218944401	0.298406	0.0214912	1	219117743	0.0133492	7.16391e-06	14306	ebi-a-GCST90016972	Gut microbiota abundance (genus Blautia id.1992)	18.592
rs11532348	C	T	C	T	-0.103931	-0.0272068	12	97896018	0.233928	0.0228571	12	98289796	0.0226826	5.71189e-06	14306	ebi-a-GCST90016982	Gut microbiota abundance (genus Coprobacter id.949)	20.9945
rs12684609	T	C	T	C	0.100827	-0.00939199	9	134893022	0.647569	0.020545	9	137784868	0.0220366	6.10183e-06	14306	ebi-a-GCST90016982	Gut microbiota abundance (genus Coprobacter id.949)	20.9346
rs12996055	A	C	A	C	0.0921817	-0.0246003	2	136465888	0.183726	0.0185052	2	137223458	0.0209405	8.07644e-06	14306	ebi-a-GCST90016982	Gut microbiota abundance (genus Coprobacter id.949)	19.3783
rs143662916	C	T	C	T	0.253264	-0.00252443	11	103679246	0.958274	0.04825	11	103549974	0.0540141	3.07249e-06	14306	ebi-a-GCST90016982	Gut microbiota abundance (genus Coprobacter id.949)	21.9853
rs189356	G	A	G	A	0.0781125	0.0174118	20	58999796	0.29224	0.016532	20	57574851	0.0171916	6.26297e-06	14306	ebi-a-GCST90016982	Gut microbiota abundance (genus Coprobacter id.949)	20.6447
rs213863	T	C	T	C	0.0887412	0.0186587	6	96787063	0.271414	0.0169653	6	97234939	0.0188377	2.34882e-06	14306	ebi-a-GCST90016982	Gut microbiota abundance (genus Coprobacter id.949)	22.1919
rs28402691	T	C	T	C	0.110695	0.0108195	4	95468089	0.637785	0.0229812	4	96389240	0.0251199	9.55675e-06	14306	ebi-a-GCST90016982	Gut microbiota abundance (genus Coprobacter id.949)	19.4187
rs305411	A	G	A	G	0.129218	-0.0563925	1	87767445	0.0349961	0.0267466	1	88233128	0.0264518	1.00907e-06	14306	ebi-a-GCST90016982	Gut microbiota abundance (genus Coprobacter id.949)	23.8636
rs3828477	G	T	G	T	-0.0912179	0.0276568	3	46442226	0.106626	0.0171404	3	46483717	0.019569	2.88975e-06	14306	ebi-a-GCST90016982	Gut microbiota abundance (genus Coprobacter id.949)	21.7282
rs72821405	T	C	T	C	-0.147365	-0.0362568	6	4714563	0.208915	0.0288541	6	4714797	0.0319978	4.75762e-06	14306	ebi-a-GCST90016982	Gut microbiota abundance (genus Coprobacter id.949)	21.2104
rs74919520	G	A	G	A	0.125703	-0.0348587	2	32017383	0.183545	0.0262112	2	32242452	0.0276296	5.76328e-06	14306	ebi-a-GCST90016982	Gut microbiota abundance (genus Coprobacter id.949)	20.6987
rs115602804	G	A	G	A	0.10308	0.0163634	3	191854576	0.534967	0.0263738	3	191572365	0.0222736	1.93059e-06	14306	ebi-a-GCST90017039	Gut microbiota abundance (genus Parabacteroides id.954)	21.4175
rs4236095	A	G	A	G	-0.0761961	-0.0239541	6	47400951	0.374526	0.0269745	6	47368687	0.0157042	1.93143e-06	14306	ebi-a-GCST90017039	Gut microbiota abundance (genus Parabacteroides id.954)	23.5415
rs60884758	C	T	C	T	-0.0702667	-0.0101211	9	2217340	0.633874	0.0212502	9	2217340	0.0142249	5.7069e-07	14306	ebi-a-GCST90017039	Gut microbiota abundance (genus Parabacteroides id.954)	24.4006
rs6657302	T	C	T	C	-0.10452	0.0109992	1	85119926	0.741281	0.033315	1	85585609	0.0225521	9.75708e-06	14306	ebi-a-GCST90017039	Gut microbiota abundance (genus Parabacteroides id.954)	21.4795
rs7298818	C	T	C	T	0.0888832	0.0134795	12	56003169	0.615381	0.0268298	12	56396953	0.0200902	8.53631e-06	14306	ebi-a-GCST90017039	Gut microbiota abundance (genus Parabacteroides id.954)	19.5736
rs11581881	C	T	C	T	0.0661211	0.00495775	1	9301517	0.798031	0.019374	1	9361576	0.0144736	4.72585e-06	14306	ebi-a-GCST90017060	Gut microbiota abundance (genus Ruminococcaceae UCG013 id.11370)	20.8702
rs12189346	G	A	G	A	0.0684961	0.0132279	5	142015575	0.525275	0.0208236	5	141395140	0.014558	1.67954e-06	14306	ebi-a-GCST90017060	Gut microbiota abundance (genus Ruminococcaceae UCG013 id.11370)	22.1375
rs12336782	T	C	T	C	-0.0856047	0.0166962	9	13609120	0.582249	0.030351	9	13609119	0.0189311	8.603e-06	14306	ebi-a-GCST90017060	Gut microbiota abundance (genus Ruminococcaceae UCG013 id.11370)	20.4477
rs12485353	G	A	G	A	-0.0607903	0.00090187	3	197323125	0.961791	0.0188258	3	197049996	0.0130847	4.19382e-06	14306	ebi-a-GCST90017060	Gut microbiota abundance (genus Ruminococcaceae UCG013 id.11370)	21.5845
rs12781711	C	T	C	T	-0.0656129	-0.0111008	10	2177736	0.555412	0.0188255	10	2219930	0.0117477	2.553e-08	14306	ebi-a-GCST90017060	Gut microbiota abundance (genus Ruminococcaceae UCG013 id.11370)	31.1941
rs16918863	A	C	A	C	0.111491	0.026347	10	19491534	0.432751	0.0335848	10	19780463	0.0240157	4.15499e-06	14306	ebi-a-GCST90017060	Gut microbiota abundance (genus Ruminococcaceae UCG013 id.11370)	21.5521
rs2730183	G	A	G	A	-0.0488692	-0.00900994	8	40454366	0.587847	0.0166247	8	40311885	0.0109907	8.43782e-06	14306	ebi-a-GCST90017060	Gut microbiota abundance (genus Ruminococcaceae UCG013 id.11370)	19.7706
rs4385846	T	G	T	G	-0.0598404	-0.0348249	10	113890519	0.0918671	0.0206599	10	115650278	0.0131807	6.46205e-06	14306	ebi-a-GCST90017060	Gut microbiota abundance (genus Ruminococcaceae UCG013 id.11370)	20.6116
rs75088940	T	C	T	C	-0.0942968	-0.000752094	12	30092624	0.981244	0.0319912	12	30245557	0.0200712	2.55399e-06	14306	ebi-a-GCST90017060	Gut microbiota abundance (genus Ruminococcaceae UCG013 id.11370)	22.0723
rs76973485	G	T	G	T	0.194976	-0.000240191	3	9492973	0.995366	0.0413566	3	9534657	0.0418213	3.34981e-06	14306	ebi-a-GCST90017060	Gut microbiota abundance (genus Ruminococcaceae UCG013 id.11370)	21.7354
rs9313055	T	C	T	C	0.105087	-0.0212828	5	3628768	0.473042	0.0296609	5	3628882	0.023446	9.54707e-06	14306	ebi-a-GCST90017060	Gut microbiota abundance (genus Ruminococcaceae UCG013 id.11370)	20.0891
rs11585893	A	G	A	G	-0.0740746	0.00723493	1	10584294	0.703924	0.0190379	1	10644351	0.0147633	1.79511e-06	14306	ebi-a-GCST90016968	Gut microbiota abundance (genus Bacteroides id.918)	25.1751
rs13207588	A	G	A	G	-0.059205	0.00449933	6	41551692	0.828774	0.0208039	6	41519430	0.0131195	7.48497e-06	14306	ebi-a-GCST90016968	Gut microbiota abundance (genus Bacteroides id.918)	20.3649
rs1340391	T	C	T	C	-0.0592004	-0.0135614	1	102495433	0.568829	0.0238012	1	102960989	0.0132244	6.73008e-06	14306	ebi-a-GCST90016968	Gut microbiota abundance (genus Bacteroides id.918)	20.04
rs17619981	T	G	T	G	0.0880978	-0.0183891	19	24159448	0.441627	0.0238991	19	24342250	0.0187002	2.68683e-06	14306	ebi-a-GCST90016968	Gut microbiota abundance (genus Bacteroides id.918)	22.1941
rs2023437	T	C	T	C	-0.0782325	0.0446438	14	21577814	0.0719797	0.0248125	14	22045949	0.0167634	5.01822e-06	14306	ebi-a-GCST90016968	Gut microbiota abundance (genus Bacteroides id.918)	21.7796
rs66474973	G	T	G	T	0.0812515	0.000544163	20	60030377	0.983739	0.0266988	20	58605432	0.0164479	6.80973e-07	14306	ebi-a-GCST90016968	Gut microbiota abundance (genus Bacteroides id.918)	24.4029
rs66710942	T	C	T	C	-0.0488038	-0.0380202	3	77166176	0.019882	0.0163278	3	77215327	0.0107412	5.8626e-06	14306	ebi-a-GCST90016968	Gut microbiota abundance (genus Bacteroides id.918)	20.6444
rs6795673	C	T	C	T	0.0538565	0.0148985	3	10551540	0.360458	0.0162915	3	10593224	0.0105251	3.37909e-07	14306	ebi-a-GCST90016968	Gut microbiota abundance (genus Bacteroides id.918)	26.1833
rs9507307	C	T	C	T	0.0604456	0.0228963	13	24336338	0.227811	0.0189851	13	24910476	0.0129128	2.12711e-06	14306	ebi-a-GCST90016968	Gut microbiota abundance (genus Bacteroides id.918)	21.9123
rs11585893	A	G	A	G	-0.0740746	0.00723493	1	10584294	0.703924	0.0190379	1	10644351	0.0147633	1.79511e-06	14306	ebi-a-GCST90016927	Gut microbiota abundance (family Bacteroidaceae id.917)	25.1751
rs13207588	A	G	A	G	-0.059205	0.00449933	6	41551692	0.828774	0.0208039	6	41519430	0.0131195	7.48497e-06	14306	ebi-a-GCST90016927	Gut microbiota abundance (family Bacteroidaceae id.917)	20.3649
rs1340391	T	C	T	C	-0.0592004	-0.0135614	1	102495433	0.568829	0.0238012	1	102960989	0.0132244	6.73008e-06	14306	ebi-a-GCST90016927	Gut microbiota abundance (family Bacteroidaceae id.917)	20.04
rs17619981	T	G	T	G	0.0880978	-0.0183891	19	24159448	0.441627	0.0238991	19	24342250	0.0187002	2.68683e-06	14306	ebi-a-GCST90016927	Gut microbiota abundance (family Bacteroidaceae id.917)	22.1941
rs2023437	T	C	T	C	-0.0782325	0.0446438	14	21577814	0.0719797	0.0248125	14	22045949	0.0167634	5.01822e-06	14306	ebi-a-GCST90016927	Gut microbiota abundance (family Bacteroidaceae id.917)	21.7796
rs66474973	G	T	G	T	0.0812515	0.000544163	20	60030377	0.983739	0.0266988	20	58605432	0.0164479	6.80973e-07	14306	ebi-a-GCST90016927	Gut microbiota abundance (family Bacteroidaceae id.917)	24.4029
rs66710942	T	C	T	C	-0.0488038	-0.0380202	3	77166176	0.019882	0.0163278	3	77215327	0.0107412	5.8626e-06	14306	ebi-a-GCST90016927	Gut microbiota abundance (family Bacteroidaceae id.917)	20.6444
rs6795673	C	T	C	T	0.0538565	0.0148985	3	10551540	0.360458	0.0162915	3	10593224	0.0105251	3.37909e-07	14306	ebi-a-GCST90016927	Gut microbiota abundance (family Bacteroidaceae id.917)	26.1833
rs9507307	C	T	C	T	0.0604456	0.0228963	13	24336338	0.227811	0.0189851	13	24910476	0.0129128	2.12711e-06	14306	ebi-a-GCST90016927	Gut microbiota abundance (family Bacteroidaceae id.917)	21.9123
rs11597105	A	G	A	G	0.114673	-0.01247	10	6470619	0.542068	0.0204531	10	6512581	0.0250653	6.94864e-06	14306	ebi-a-GCST90017065	Gut microbiota abundance (genus Ruminococcus gnavus group id.14376)	20.9304
rs11864644	T	C	T	C	-0.139804	0.064349	16	383078	0.0103077	0.0250841	16	433078	0.0318253	5.00876e-06	14306	ebi-a-GCST90017065	Gut microbiota abundance (genus Ruminococcus gnavus group id.14376)	19.2972
rs12136548	C	T	C	T	0.0901946	-0.0255364	1	114625476	0.156406	0.0180181	1	115168097	0.0196476	3.09628e-06	14306	ebi-a-GCST90017065	Gut microbiota abundance (genus Ruminococcus gnavus group id.14376)	21.0738
rs12989336	G	A	G	A	-0.0846861	0.0226683	2	36032198	0.212358	0.0181767	2	36259341	0.0187936	7.11803e-06	14306	ebi-a-GCST90017065	Gut microbiota abundance (genus Ruminococcus gnavus group id.14376)	20.3051
rs13163520	G	A	G	A	-0.127377	-0.0329846	5	18662577	0.117196	0.0210542	5	18662686	0.0233883	5.61009e-08	14306	ebi-a-GCST90017065	Gut microbiota abundance (genus Ruminococcus gnavus group id.14376)	29.6609
rs2909242	A	C	A	C	0.0909965	0.0334068	8	128212434	0.0535982	0.0173086	8	129224680	0.018351	7.40952e-07	14306	ebi-a-GCST90017065	Gut microbiota abundance (genus Ruminococcus gnavus group id.14376)	24.5884
rs3124783	G	A	G	A	0.11599	0.000542211	9	132963204	0.982208	0.0243138	9	135838591	0.0249099	2.6652e-06	14306	ebi-a-GCST90017065	Gut microbiota abundance (genus Ruminococcus gnavus group id.14376)	21.6819
rs4388134	T	C	T	C	0.0904997	-0.0120614	4	189189556	0.507845	0.0182142	4	190110710	0.0203544	9.11633e-06	14306	ebi-a-GCST90017065	Gut microbiota abundance (genus Ruminococcus gnavus group id.14376)	19.7687
rs62167033	T	C	T	C	0.185289	0.0259096	2	143942440	0.528792	0.041136	2	144700007	0.0396295	3.49526e-06	14306	ebi-a-GCST90017065	Gut microbiota abundance (genus Ruminococcus gnavus group id.14376)	21.8606
rs78399089	T	C	T	C	0.144445	0.0249342	3	146572523	0.331652	0.0256844	3	146290310	0.0326618	6.62995e-06	14306	ebi-a-GCST90017065	Gut microbiota abundance (genus Ruminococcus gnavus group id.14376)	19.558
rs934940	A	C	A	C	-0.105045	-0.0372847	2	121338442	0.120441	0.0240093	2	122096018	0.0229588	2.73703e-06	14306	ebi-a-GCST90017065	Gut microbiota abundance (genus Ruminococcus gnavus group id.14376)	20.934
rs11617697	A	G	A	G	-0.143349	-0.0108123	13	98133646	0.763227	0.0358921	13	98785900	0.0286241	7.21755e-07	14306	ebi-a-GCST90017005	Gut microbiota abundance (genus Eubacterium ventriosum group id.11341)	25.0799
rs12964517	G	A	G	A	0.0587198	-0.00099875	18	24880821	0.956154	0.0181656	18	22460785	0.0123453	2.07501e-06	14306	ebi-a-GCST90017005	Gut microbiota abundance (genus Eubacterium ventriosum group id.11341)	22.6238
rs13082419	C	T	C	T	-0.0715522	-0.0279876	3	108017587	0.281855	0.0260069	3	107736434	0.016137	9.55983e-06	14306	ebi-a-GCST90017005	Gut microbiota abundance (genus Eubacterium ventriosum group id.11341)	19.6608
rs16884680	G	T	G	T	-0.0906428	-0.0461207	8	113432826	0.0840079	0.0266919	8	114445055	0.0191909	1.73968e-06	14306	ebi-a-GCST90017005	Gut microbiota abundance (genus Eubacterium ventriosum group id.11341)	22.3088
rs35179274	C	T	C	T	-0.0627263	-0.000849161	14	51493907	0.968087	0.0212253	14	51960625	0.013786	5.75798e-06	14306	ebi-a-GCST90017005	Gut microbiota abundance (genus Eubacterium ventriosum group id.11341)	20.7025
rs3809430	T	C	T	C	-0.0548171	-0.00274672	14	44506307	0.876479	0.0176713	14	44975510	0.0118426	3.5532e-06	14306	ebi-a-GCST90017005	Gut microbiota abundance (genus Eubacterium ventriosum group id.11341)	21.4258
rs57199565	T	C	T	C	0.0783394	0.0047587	3	190505943	0.821705	0.0211167	3	190223732	0.0160257	7.9704e-07	14306	ebi-a-GCST90017005	Gut microbiota abundance (genus Eubacterium ventriosum group id.11341)	23.8961
rs66746423	C	T	C	T	0.0751501	0.0312569	1	108855642	0.168245	0.022685	1	109398264	0.0164978	6.11139e-06	14306	ebi-a-GCST90017005	Gut microbiota abundance (genus Eubacterium ventriosum group id.11341)	20.7495
rs6704822	G	A	G	A	-0.0739179	0.00777459	2	202797056	0.747408	0.0241403	2	203661779	0.0166705	6.62232e-06	14306	ebi-a-GCST90017005	Gut microbiota abundance (genus Eubacterium ventriosum group id.11341)	19.6608
rs72783037	C	A	C	A	0.0658926	0.00713838	16	60314477	0.72201	0.0200644	16	60348381	0.0143747	6.54757e-06	14306	ebi-a-GCST90017005	Gut microbiota abundance (genus Eubacterium ventriosum group id.11341)	21.0124
rs73615400	T	C	T	C	-0.0956303	-0.0282251	20	51524380	0.305548	0.0275472	20	50140919	0.0193428	9.53608e-07	14306	ebi-a-GCST90017005	Gut microbiota abundance (genus Eubacterium ventriosum group id.11341)	24.4429
rs73849225	T	C	T	C	0.0975711	-0.00820402	4	125450659	0.779819	0.0293468	4	126371814	0.0224388	5.20907e-06	14306	ebi-a-GCST90017005	Gut microbiota abundance (genus Eubacterium ventriosum group id.11341)	18.9079
rs78250280	G	A	G	A	0.0749762	-0.0158066	1	147819813	0.501505	0.0235174	1	147291928	0.0164404	3.35792e-06	14306	ebi-a-GCST90017005	Gut microbiota abundance (genus Eubacterium ventriosum group id.11341)	20.798
rs876734	T	C	T	C	0.0618696	-0.0385553	12	52030212	0.0341578	0.0182019	12	52423996	0.0132532	2.88908e-06	14306	ebi-a-GCST90017005	Gut microbiota abundance (genus Eubacterium ventriosum group id.11341)	21.7928
rs9316536	T	G	T	G	-0.0817111	-0.0209504	13	51364440	0.37287	0.0235104	13	51938576	0.0183121	7.8352e-06	14306	ebi-a-GCST90017005	Gut microbiota abundance (genus Eubacterium ventriosum group id.11341)	19.9107
rs11620597	T	C	T	C	0.119479	-0.120424	13	85504955	0.0232911	0.0530825	13	86079090	0.0271688	7.80171e-06	14306	ebi-a-GCST90017032	Gut microbiota abundance (genus Marvinbryantia id.2005)	19.3394
rs1187983	C	T	C	T	-0.0935456	-0.0307113	1	57976188	0.250703	0.026737	1	58441860	0.0193174	2.02428e-06	14306	ebi-a-GCST90017032	Gut microbiota abundance (genus Marvinbryantia id.2005)	23.4504
rs146541147	G	A	G	A	0.118845	0.0315943	19	4542085	0.492904	0.0460761	19	4542097	0.0268423	6.86294e-06	14306	ebi-a-GCST90017032	Gut microbiota abundance (genus Marvinbryantia id.2005)	19.603
rs2724813	G	A	G	A	0.0840769	0.0230968	10	12474925	0.228287	0.0191709	10	12516924	0.0167551	6.28449e-07	14306	ebi-a-GCST90017032	Gut microbiota abundance (genus Marvinbryantia id.2005)	25.1802
rs2842896	C	T	C	T	-0.0649396	0.0161229	6	132560525	0.33149	0.0166024	6	132881664	0.0131146	7.25371e-07	14306	ebi-a-GCST90017032	Gut microbiota abundance (genus Marvinbryantia id.2005)	24.5194
rs2863363	G	A	G	A	-0.0634861	-0.0301304	3	166321977	0.112086	0.0189632	3	166039765	0.0136323	3.11279e-06	14306	ebi-a-GCST90017032	Gut microbiota abundance (genus Marvinbryantia id.2005)	21.688
rs3125832	A	C	A	C	0.0679323	-0.0065224	1	211226838	0.738962	0.0195734	1	211400180	0.015012	5.02736e-06	14306	ebi-a-GCST90017032	Gut microbiota abundance (genus Marvinbryantia id.2005)	20.4774
rs61884471	G	A	G	A	0.124426	-0.0402319	11	45805010	0.1224	0.0260438	11	45826561	0.0248431	1.01163e-06	14306	ebi-a-GCST90017032	Gut microbiota abundance (genus Marvinbryantia id.2005)	25.0848
rs72948274	A	C	A	C	-0.126354	-0.0050135	11	79807639	0.88093	0.0334701	11	79518683	0.0272212	3.25912e-06	14306	ebi-a-GCST90017032	Gut microbiota abundance (genus Marvinbryantia id.2005)	21.5458
rs8006832	G	T	G	T	-0.0952415	-0.0142613	14	21109678	0.613721	0.0282531	14	21577837	0.0216699	6.58082e-06	14306	ebi-a-GCST90017032	Gut microbiota abundance (genus Marvinbryantia id.2005)	19.317
rs12740451	T	C	T	C	0.0697527	0.0136196	1	94713418	0.569452	0.023942	1	95178974	0.0153607	7.3426e-06	14306	ebi-a-GCST90017048	Gut microbiota abundance (genus Roseburia id.2012)	20.6205
rs16910295	T	C	T	C	-0.0980434	0.0314238	11	11988022	0.385622	0.0362199	11	12009569	0.020957	2.91112e-06	14306	ebi-a-GCST90017048	Gut microbiota abundance (genus Roseburia id.2012)	21.8866
rs2160994	C	T	C	T	-0.0550687	0.0336748	12	50256274	0.0507633	0.0172384	12	50650057	0.0112481	9.6984e-07	14306	ebi-a-GCST90017048	Gut microbiota abundance (genus Roseburia id.2012)	23.9691
rs2943022	T	C	T	C	0.0493786	-0.0236296	5	90303097	0.153456	0.016554	5	89598914	0.0106763	4.11405e-06	14306	ebi-a-GCST90017048	Gut microbiota abundance (genus Roseburia id.2012)	21.3912
rs302266	T	C	T	C	-0.0777312	0.0310316	1	194214520	0.204404	0.0244515	1	194183650	0.0172985	8.12587e-06	14306	ebi-a-GCST90017048	Gut microbiota abundance (genus Roseburia id.2012)	20.1917
rs329182	T	C	T	C	0.0690327	0.0355531	5	125740801	0.108645	0.0221609	5	125076494	0.0152884	5.90147e-06	14306	ebi-a-GCST90017048	Gut microbiota abundance (genus Roseburia id.2012)	20.3885
rs55858165	A	C	A	C	0.179284	-0.078012	15	85969578	0.0692261	0.0429359	15	86512809	0.0404954	9.98964e-06	14306	ebi-a-GCST90017048	Gut microbiota abundance (genus Roseburia id.2012)	19.6007
rs57466170	C	T	C	T	0.0741405	0.0651697	15	37566864	0.0359096	0.0310635	15	37859065	0.0171601	8.30099e-06	14306	ebi-a-GCST90017048	Gut microbiota abundance (genus Roseburia id.2012)	18.6669
rs6445851	A	G	A	G	0.0497336	0.00672915	3	57082200	0.689304	0.0168313	3	57116228	0.0108158	3.5272e-06	14306	ebi-a-GCST90017048	Gut microbiota abundance (genus Roseburia id.2012)	21.1438
rs6930661	C	T	C	T	-0.0961587	-0.0319018	6	12774379	0.349658	0.0341103	6	12774611	0.0204975	2.47942e-06	14306	ebi-a-GCST90017048	Gut microbiota abundance (genus Roseburia id.2012)	22.0077
rs75326254	C	T	C	T	-0.104628	-0.0176202	6	165757348	0.609029	0.0344507	6	166170836	0.0230897	7.50205e-06	14306	ebi-a-GCST90017048	Gut microbiota abundance (genus Roseburia id.2012)	20.5333
rs78753150	A	C	A	C	0.0968739	-0.012873	5	144756092	0.636252	0.0272187	5	144135655	0.0214067	9.98321e-06	14306	ebi-a-GCST90017048	Gut microbiota abundance (genus Roseburia id.2012)	20.4793
rs9300744	C	T	C	T	-0.0588452	0.00951978	13	102465136	0.654082	0.0212448	13	103117486	0.0126228	4.75116e-06	14306	ebi-a-GCST90017048	Gut microbiota abundance (genus Roseburia id.2012)	21.7325
rs11627628	T	C	T	C	0.143961	0.0340051	14	21011446	0.268026	0.0307011	14	21479605	0.0290223	1.00921e-06	14306	ebi-a-GCST90017036	Gut microbiota abundance (genus Oscillibacter id.2063)	24.6052
rs11990279	T	C	T	C	-0.0824934	-0.00281622	8	11258805	0.890142	0.0203891	8	11116314	0.0180457	4.94299e-06	14306	ebi-a-GCST90017036	Gut microbiota abundance (genus Oscillibacter id.2063)	20.8973
rs12649930	T	G	T	G	0.121589	-0.081385	4	3654564	0.00308156	0.0274997	4	3656291	0.0259612	4.09383e-06	14306	ebi-a-GCST90017036	Gut microbiota abundance (genus Oscillibacter id.2063)	21.9351
rs133832	A	C	A	C	-0.0795527	-0.00102187	22	44438827	0.955051	0.0181295	22	44834707	0.0162411	1.1472e-06	14306	ebi-a-GCST90017036	Gut microbiota abundance (genus Oscillibacter id.2063)	23.9927
rs16866406	A	G	A	G	0.0988765	-0.0391601	2	178592420	0.0816075	0.0224873	2	179457147	0.0208795	3.07822e-06	14306	ebi-a-GCST90017036	Gut microbiota abundance (genus Oscillibacter id.2063)	22.4257
rs16934185	A	G	A	G	-0.129568	0.00694952	9	1798324	0.795168	0.0267695	9	1798324	0.028157	4.38036e-06	14306	ebi-a-GCST90017036	Gut microbiota abundance (genus Oscillibacter id.2063)	21.175
rs234108	A	G	A	G	0.0749553	-0.0248978	1	184973539	0.134475	0.0166353	1	184942671	0.0152632	9.16326e-07	14306	ebi-a-GCST90017036	Gut microbiota abundance (genus Oscillibacter id.2063)	24.1165
rs36095275	C	T	C	T	-0.0752368	0.00521571	14	31800923	0.753409	0.0166028	14	32270129	0.0156861	1.39627e-06	14306	ebi-a-GCST90017036	Gut microbiota abundance (genus Oscillibacter id.2063)	23.0054
rs4506202	G	A	G	A	0.0711323	0.00629178	8	21740565	0.70044	0.0163539	8	21598077	0.0152261	3.20826e-06	14306	ebi-a-GCST90017036	Gut microbiota abundance (genus Oscillibacter id.2063)	21.8251
rs61883564	A	G	A	G	-0.101351	-0.0166018	11	79302798	0.482865	0.0236594	11	79013843	0.0221016	3.38712e-06	14306	ebi-a-GCST90017036	Gut microbiota abundance (genus Oscillibacter id.2063)	21.0285
rs75453768	G	T	G	T	0.12212	0.0227718	10	114710047	0.410065	0.0276431	10	116469806	0.0268629	5.34737e-06	14306	ebi-a-GCST90017036	Gut microbiota abundance (genus Oscillibacter id.2063)	20.6665
rs761240	G	T	G	T	0.17664	0.0588242	20	50891355	0.12713	0.0385602	20	49507892	0.0388812	2.0384e-06	14306	ebi-a-GCST90017036	Gut microbiota abundance (genus Oscillibacter id.2063)	20.6395
rs9393920	G	A	G	A	0.0744662	-0.0156959	6	28612816	0.349028	0.0167606	6	28580593	0.0151081	9.92247e-07	14306	ebi-a-GCST90017036	Gut microbiota abundance (genus Oscillibacter id.2063)	24.294
rs11671100	A	C	A	C	-0.160034	-0.00462945	19	711637	0.81958	0.0202971	19	711637	0.0349472	4.08037e-06	14306	ebi-a-GCST90016958	Gut microbiota abundance (family Victivallaceae id.2255)	20.9701
rs11764871	G	T	G	T	0.127099	-0.00936237	7	147111885	0.596545	0.0176857	7	146808977	0.025656	7.4929e-07	14306	ebi-a-GCST90016958	Gut microbiota abundance (family Victivallaceae id.2255)	24.5418
rs2944282	T	C	T	C	-0.124197	0.0158739	7	57530097	0.381739	0.0181479	7	57589803	0.0257026	1.56603e-06	14306	ebi-a-GCST90016958	Gut microbiota abundance (family Victivallaceae id.2255)	23.349
rs34962571	A	C	A	C	-0.186945	0.0270613	12	130618711	0.318822	0.0271459	12	131103256	0.0418412	6.24827e-06	14306	ebi-a-GCST90016958	Gut microbiota abundance (family Victivallaceae id.2255)	19.9627
rs4396289	C	T	C	T	-0.152918	-0.0122243	11	9295183	0.613847	0.0242262	11	9316730	0.0288525	1.53784e-07	14306	ebi-a-GCST90016958	Gut microbiota abundance (family Victivallaceae id.2255)	28.0899
rs61702987	T	C	T	C	0.145501	-0.0317266	2	30988791	0.224212	0.0261038	2	31211657	0.0300007	3.07921e-06	14306	ebi-a-GCST90016958	Gut microbiota abundance (family Victivallaceae id.2255)	23.5217
rs62570196	C	T	C	T	-0.246101	0.00273105	9	108323890	0.946939	0.0410371	9	111086170	0.0483077	2.69855e-07	14306	ebi-a-GCST90016958	Gut microbiota abundance (family Victivallaceae id.2255)	25.9534
rs6545794	A	G	A	G	-0.197786	-0.0549661	2	60257774	0.0276573	0.0249606	2	60484909	0.0410495	5.97008e-07	14306	ebi-a-GCST90016958	Gut microbiota abundance (family Victivallaceae id.2255)	23.2154
rs67832247	C	T	C	T	-0.123489	-0.0268282	2	2645700	0.126126	0.0175398	2	2649472	0.0266695	3.23802e-06	14306	ebi-a-GCST90016958	Gut microbiota abundance (family Victivallaceae id.2255)	21.4401
rs7077363	G	A	G	A	0.148942	0.000525187	10	93527197	0.980997	0.0220485	10	95286954	0.0318366	2.83374e-06	14306	ebi-a-GCST90016958	Gut microbiota abundance (family Victivallaceae id.2255)	21.8867
rs7314815	G	A	G	A	0.101088	0.00163317	12	102131269	0.920617	0.016388	12	102525047	0.0225594	6.40088e-06	14306	ebi-a-GCST90016958	Gut microbiota abundance (family Victivallaceae id.2255)	20.0791
rs7627405	C	T	C	T	-0.134158	0.0343645	3	9926871	0.0951634	0.0205927	3	9968555	0.0301427	8.19426e-06	14306	ebi-a-GCST90016958	Gut microbiota abundance (family Victivallaceae id.2255)	19.8093
rs13412653	A	C	A	C	0.107597	-0.00363271	2	29935628	0.829093	0.0168287	2	30158494	0.0239228	8.61133e-06	14306	ebi-a-GCST90017012	Gut microbiota abundance (genus Gordonibacter id.821)	20.2291
rs16955299	G	A	G	A	-0.196423	-0.0631563	17	54879849	0.0214215	0.0274536	17	52957210	0.0433538	6.37016e-06	14306	ebi-a-GCST90017012	Gut microbiota abundance (genus Gordonibacter id.821)	20.5272
rs322296	G	A	G	A	0.17869	0.0346123	7	137252442	0.267217	0.0311964	7	136937189	0.037722	4.0242e-06	14306	ebi-a-GCST90017012	Gut microbiota abundance (genus Gordonibacter id.821)	22.4394
rs35042269	C	A	C	A	-0.180293	0.0523058	4	8140880	0.0412772	0.0256309	4	8142607	0.0403296	8.10849e-06	14306	ebi-a-GCST90017012	Gut microbiota abundance (genus Gordonibacter id.821)	19.9853
rs3765837	T	G	T	G	-0.190729	-0.110363	1	210455105	0.000682857	0.0324944	1	210628449	0.0433608	7.16902e-06	14306	ebi-a-GCST90017012	Gut microbiota abundance (genus Gordonibacter id.821)	19.3481
rs4596722	G	A	G	A	-0.102908	0.00987012	9	86172229	0.545291	0.0163188	9	88787144	0.0231571	9.0567e-06	14306	ebi-a-GCST90017012	Gut microbiota abundance (genus Gordonibacter id.821)	19.7483
rs71545975	A	G	A	G	-0.153972	-0.0118319	7	47104907	0.583963	0.0216066	7	47144505	0.0338918	7.03947e-06	14306	ebi-a-GCST90017012	Gut microbiota abundance (genus Gordonibacter id.821)	20.6393
rs72714787	C	A	C	A	0.181405	-0.0194447	4	135847346	0.419763	0.0241	4	136768501	0.0377102	1.42889e-06	14306	ebi-a-GCST90017012	Gut microbiota abundance (genus Gordonibacter id.821)	23.1409
rs72939513	A	G	A	G	-0.21399	-0.0706043	1	82670413	0.0581527	0.0372671	1	83136096	0.0490592	7.98197e-06	14306	ebi-a-GCST90017012	Gut microbiota abundance (genus Gordonibacter id.821)	19.0259
rs7294633	T	C	T	C	-0.12867	-0.00879314	12	28871601	0.631226	0.018319	12	29024534	0.0249946	3.43764e-07	14306	ebi-a-GCST90017012	Gut microbiota abundance (genus Gordonibacter id.821)	26.501
rs768830	A	G	A	G	-0.149852	0.000785471	7	18930984	0.972099	0.0224577	7	18970607	0.0333315	7.75586e-06	14306	ebi-a-GCST90017012	Gut microbiota abundance (genus Gordonibacter id.821)	20.2123
rs117452796	A	G	A	G	-0.257982	0.0920491	9	9423378	0.0506431	0.0470961	9	9423378	0.0549569	3.15297e-06	14306	ebi-a-GCST90016945	Gut microbiota abundance (family Peptococcaceae id.2024)	22.0361
rs12144792	C	T	C	T	0.064399	0.00547278	1	27091734	0.744578	0.0167981	1	27418225	0.0141246	5.82237e-06	14306	ebi-a-GCST90016945	Gut microbiota abundance (family Peptococcaceae id.2024)	20.7877
rs12634826	T	G	T	G	-0.0739885	0.0223408	3	183266260	0.187927	0.0169668	3	182984048	0.0150931	1.01109e-06	14306	ebi-a-GCST90016945	Gut microbiota abundance (family Peptococcaceae id.2024)	24.031
rs12992764	T	G	T	G	0.0684213	-0.0112798	2	188031016	0.496006	0.0165687	2	188895743	0.0141137	1.46157e-06	14306	ebi-a-GCST90016945	Gut microbiota abundance (family Peptococcaceae id.2024)	23.5018
rs150600492	A	C	A	C	0.135774	0.00292823	10	127377698	0.933595	0.0351432	10	129175962	0.0289757	2.31308e-06	14306	ebi-a-GCST90016945	Gut microbiota abundance (family Peptococcaceae id.2024)	21.9566
rs35703006	G	T	G	T	0.0812655	-0.0217142	8	28756700	0.251212	0.0189246	8	28614217	0.0164355	4.94778e-07	14306	ebi-a-GCST90016945	Gut microbiota abundance (family Peptococcaceae id.2024)	24.4482
rs4990837	G	A	G	A	-0.0910387	-0.0146807	8	3723235	0.474324	0.0205192	8	3580757	0.0185869	1.74193e-06	14306	ebi-a-GCST90016945	Gut microbiota abundance (family Peptococcaceae id.2024)	23.9904
rs75430375	C	T	C	T	-0.147941	-0.0222705	5	89957067	0.571563	0.0393644	5	89252884	0.0317498	3.40847e-06	14306	ebi-a-GCST90016945	Gut microbiota abundance (family Peptococcaceae id.2024)	21.7118
rs75898026	A	G	A	G	-0.0821779	-0.00876482	13	112906768	0.662691	0.0200935	13	113561082	0.0173541	2.02209e-06	14306	ebi-a-GCST90016945	Gut microbiota abundance (family Peptococcaceae id.2024)	22.4236
rs117467633	T	C	T	C	-0.169687	0.068601	17	21254094	0.102441	0.0420057	17	21157406	0.0383169	9.13314e-06	14306	ebi-a-GCST90017022	Gut microbiota abundance (genus Lachnospiraceae NC2004 group id.11316)	19.6118
rs12127733	G	A	G	A	0.115182	0.0164992	1	234021975	0.43624	0.021192	1	234157721	0.0246006	3.10592e-06	14306	ebi-a-GCST90017022	Gut microbiota abundance (genus Lachnospiraceae NC2004 group id.11316)	21.9219
rs12208226	C	A	C	A	-0.154739	-0.0109221	6	22725679	0.680255	0.0265027	6	22725908	0.0340372	9.74833e-06	14306	ebi-a-GCST90017022	Gut microbiota abundance (genus Lachnospiraceae NC2004 group id.11316)	20.6677
rs12863463	G	A	G	A	-0.156365	0.0161598	13	46938056	0.59635	0.03051	13	47512191	0.0345372	6.03976e-06	14306	ebi-a-GCST90017022	Gut microbiota abundance (genus Lachnospiraceae NC2004 group id.11316)	20.4977
rs17067076	G	A	G	A	-0.154631	-0.0116823	18	60561853	0.645788	0.0254173	18	58229086	0.0352194	5.61203e-06	14306	ebi-a-GCST90017022	Gut microbiota abundance (genus Lachnospiraceae NC2004 group id.11316)	19.2765
rs1928659	T	C	T	C	0.102522	0.0197972	9	29334139	0.331713	0.0203954	9	29334137	0.0226445	6.17234e-06	14306	ebi-a-GCST90017022	Gut microbiota abundance (genus Lachnospiraceae NC2004 group id.11316)	20.4979
rs1929743	T	C	T	C	0.0837206	-0.0191895	13	76255426	0.265183	0.0172223	13	76829562	0.0190318	9.05503e-06	14306	ebi-a-GCST90017022	Gut microbiota abundance (genus Lachnospiraceae NC2004 group id.11316)	19.3511
rs3756315	A	G	A	G	-0.0883469	6.42679e-07	5	150165159	0.999971	0.0178372	5	149544722	0.0188397	3.32583e-06	14306	ebi-a-GCST90017022	Gut microbiota abundance (genus Lachnospiraceae NC2004 group id.11316)	21.9905
rs6116753	G	A	G	A	0.0994748	0.030378	20	5350054	0.15265	0.0212399	20	5330700	0.0209139	2.92247e-06	14306	ebi-a-GCST90017022	Gut microbiota abundance (genus Lachnospiraceae NC2004 group id.11316)	22.6233
rs118038478	A	G	A	G	0.205676	-0.00584576	16	47203698	0.855374	0.0320726	16	47237609	0.0468917	7.85416e-06	14306	ebi-a-GCST90017044	Gut microbiota abundance (genus Prevotella7 id.11182)	19.2387
rs12124567	A	G	A	G	-0.121281	0.000537878	1	3427238	0.979042	0.0204749	1	3343802	0.0275017	9.48986e-06	14306	ebi-a-GCST90017044	Gut microbiota abundance (genus Prevotella7 id.11182)	19.4476
rs12195431	T	C	T	C	0.196528	0.012027	6	90309935	0.663111	0.0276087	6	91019654	0.0442322	8.72811e-06	14306	ebi-a-GCST90017044	Gut microbiota abundance (genus Prevotella7 id.11182)	19.7411
rs2240542	C	T	C	T	0.12085	-0.00657868	2	241126899	0.721543	0.0184588	2	242066314	0.0261776	4.8415e-06	14306	ebi-a-GCST90017044	Gut microbiota abundance (genus Prevotella7 id.11182)	21.3125
rs2918132	T	C	T	C	0.114648	-0.00965127	10	131202057	0.566718	0.0168466	10	133000320	0.0254916	6.42407e-06	14306	ebi-a-GCST90017044	Gut microbiota abundance (genus Prevotella7 id.11182)	20.2273
rs430270	A	C	A	C	0.139155	0.012669	3	60488646	0.542219	0.0207872	3	60474379	0.0297055	2.86847e-06	14306	ebi-a-GCST90017044	Gut microbiota abundance (genus Prevotella7 id.11182)	21.9444
rs57404562	C	A	C	A	0.155486	-0.0276132	2	11961636	0.255788	0.0242988	2	12101762	0.0316057	6.2157e-07	14306	ebi-a-GCST90017044	Gut microbiota abundance (genus Prevotella7 id.11182)	24.202
rs79263163	A	C	A	C	-0.143982	0.0177819	11	39800223	0.381088	0.0203015	11	39821773	0.031501	7.51052e-06	14306	ebi-a-GCST90017044	Gut microbiota abundance (genus Prevotella7 id.11182)	20.8914
rs9426434	T	C	T	C	-0.123657	0.0335292	1	29409704	0.0505138	0.0171453	1	29736216	0.0278514	9.71717e-06	14306	ebi-a-GCST90017044	Gut microbiota abundance (genus Prevotella7 id.11182)	19.7126
rs9608249	A	G	A	G	-0.158213	0.0137067	22	24217984	0.597607	0.0259673	22	24613952	0.0336317	2.06685e-06	14306	ebi-a-GCST90017044	Gut microbiota abundance (genus Prevotella7 id.11182)	22.1303
rs9959718	G	A	G	A	0.133012	-0.00814504	18	73775429	0.687159	0.0202254	18	71442664	0.0275361	1.9006e-06	14306	ebi-a-GCST90017044	Gut microbiota abundance (genus Prevotella7 id.11182)	23.3333
rs11899949	G	A	G	A	0.130568	0.0140962	2	37821926	0.425073	0.0176722	2	38049069	0.0276239	2.76707e-06	1531	ebi-a-GCST90017089	Gut microbiota abundance (genus Victivallis id.2256)	22.341
rs12512543	A	C	A	C	-0.178036	-0.0221322	4	9606821	0.450572	0.0293351	4	9608445	0.0374344	2.54132e-06	1531	ebi-a-GCST90017089	Gut microbiota abundance (genus Victivallis id.2256)	22.619
rs173120	C	T	C	T	-0.13381	-0.0210023	13	72302743	0.313445	0.0208353	13	72876881	0.0290127	7.65244e-06	1531	ebi-a-GCST90017089	Gut microbiota abundance (genus Victivallis id.2256)	21.2716
rs1882775	A	G	A	G	-0.13827	-0.0019853	21	39033681	0.925029	0.0210975	21	40405606	0.031273	8.72831e-06	1531	ebi-a-GCST90017089	Gut microbiota abundance (genus Victivallis id.2256)	19.5487
rs2546432	C	T	C	T	0.110803	-0.0226455	5	181152462	0.166735	0.0163769	5	180579462	0.0249655	9.93276e-06	1531	ebi-a-GCST90017089	Gut microbiota abundance (genus Victivallis id.2256)	19.698
rs342302	A	G	A	G	-0.152754	0.0417774	7	106737783	0.0780441	0.0237082	7	106378229	0.0351572	8.15943e-06	1531	ebi-a-GCST90017089	Gut microbiota abundance (genus Victivallis id.2256)	18.878
rs4764863	G	A	G	A	0.121561	0.00113914	12	102120406	0.944577	0.0163862	12	102514184	0.0246058	8.22224e-07	1531	ebi-a-GCST90017089	Gut microbiota abundance (genus Victivallis id.2256)	24.407
rs4895919	C	T	C	T	0.116918	-0.0179081	6	131309179	0.273104	0.0163403	6	131630319	0.0247515	2.75201e-06	1531	ebi-a-GCST90017089	Gut microbiota abundance (genus Victivallis id.2256)	22.3131
rs56349194	A	G	A	G	-0.158501	-0.0119204	11	9291249	0.622769	0.024232	11	9312796	0.0315231	6.25749e-07	1531	ebi-a-GCST90017089	Gut microbiota abundance (genus Victivallis id.2256)	25.2817
rs911666	T	C	T	C	-0.118576	-0.0243559	14	95604788	0.169289	0.01772	14	96071125	0.0263146	7.65244e-06	1531	ebi-a-GCST90017089	Gut microbiota abundance (genus Victivallis id.2256)	20.3049
rs11929846	T	C	T	C	-0.0697199	-0.00931858	4	17049533	0.62518	0.019075	4	17051156	0.0157969	8.88423e-06	14306	ebi-a-GCST90017043	Gut microbiota abundance (genus Phascolarctobacterium id.2168)	19.4791
rs12618201	A	G	A	G	0.0641657	-0.00417995	2	173571805	0.798776	0.0163964	2	174436533	0.0138202	3.37699e-06	14306	ebi-a-GCST90017043	Gut microbiota abundance (genus Phascolarctobacterium id.2168)	21.5564
rs1264476	G	T	G	T	-0.0767335	-0.00939025	8	101422048	0.653188	0.0208979	8	102434276	0.0166041	4.29566e-06	14306	ebi-a-GCST90017043	Gut microbiota abundance (genus Phascolarctobacterium id.2168)	21.357
rs56069061	G	A	G	A	-0.111306	-0.0168356	3	168621629	0.609708	0.0329794	3	168339417	0.0230694	1.87176e-06	14306	ebi-a-GCST90017043	Gut microbiota abundance (genus Phascolarctobacterium id.2168)	23.279
rs56157888	A	C	A	C	0.0954864	-0.00901363	4	182331683	0.64701	0.0196838	4	183252836	0.0193976	1.08505e-06	14306	ebi-a-GCST90017043	Gut microbiota abundance (genus Phascolarctobacterium id.2168)	24.2319
rs74540770	G	A	G	A	-0.121014	-0.00804538	3	186835600	0.788141	0.0299391	3	186553389	0.0258621	3.60272e-06	14306	ebi-a-GCST90017043	Gut microbiota abundance (genus Phascolarctobacterium id.2168)	21.8949
rs75882962	T	C	T	C	0.0968661	0.00541118	12	52704958	0.826561	0.0246958	12	53098742	0.0190575	3.18985e-07	14306	ebi-a-GCST90017043	Gut microbiota abundance (genus Phascolarctobacterium id.2168)	25.8352
rs7982713	G	A	G	A	0.0726921	0.00762254	13	70802190	0.674534	0.0181518	13	71376322	0.0163201	9.72165e-06	14306	ebi-a-GCST90017043	Gut microbiota abundance (genus Phascolarctobacterium id.2168)	19.8394
rs12129908	A	C	A	C	-0.0893273	0.0084587	1	195094889	0.611101	0.0166345	1	195064019	0.0198333	5.79522e-06	14306	ebi-a-GCST90017002	Gut microbiota abundance (genus Eubacterium oxidoreducens group id.11339)	20.2852
rs12423772	G	T	G	T	0.14098	0.0503424	12	94121564	0.0281333	0.0229306	12	94515340	0.0295029	2.62924e-06	14306	ebi-a-GCST90017002	Gut microbiota abundance (genus Eubacterium oxidoreducens group id.11339)	22.8342
rs2973294	G	T	G	T	0.0923559	-0.000193264	4	37525057	0.990661	0.0165112	4	37526679	0.0195439	2.38836e-06	14306	ebi-a-GCST90017002	Gut microbiota abundance (genus Eubacterium oxidoreducens group id.11339)	22.3309
rs34561138	G	A	G	A	0.216145	-0.00348688	16	86446749	0.934005	0.0421084	16	86480355	0.045992	2.51166e-06	14306	ebi-a-GCST90017002	Gut microbiota abundance (genus Eubacterium oxidoreducens group id.11339)	22.0864
rs440215	T	C	T	C	-0.0932766	-0.0123343	5	107546693	0.451479	0.0163812	5	106882394	0.0195294	1.65406e-06	14306	ebi-a-GCST90017002	Gut microbiota abundance (genus Eubacterium oxidoreducens group id.11339)	22.8122
rs12206468	G	A	G	A	-0.133016	0.0174812	6	18093460	0.565605	0.0304265	6	18093691	0.0269733	1.04222e-06	14306	ebi-a-GCST90017037	Gut microbiota abundance (genus Oscillospira id.2064)	24.3187
rs12925026	T	C	T	C	0.13559	0.0273227	16	89726448	0.432972	0.0348452	16	89792856	0.030678	9.31022e-06	14306	ebi-a-GCST90017037	Gut microbiota abundance (genus Oscillospira id.2064)	19.5345
rs1954532	C	T	C	T	0.0826246	0.00779928	14	27682209	0.702609	0.0204276	14	28151415	0.0175252	2.26772e-06	14306	ebi-a-GCST90017037	Gut microbiota abundance (genus Oscillospira id.2064)	22.2276
rs28889936	A	C	A	C	0.114051	0.00469912	4	88562149	0.864815	0.0276016	4	89483300	0.0252838	3.36589e-06	14306	ebi-a-GCST90017037	Gut microbiota abundance (genus Oscillospira id.2064)	20.3476
rs62422654	C	T	C	T	0.0898456	-0.0250187	6	170159406	0.211958	0.0200438	6	170474630	0.0198088	6.46755e-06	14306	ebi-a-GCST90017037	Gut microbiota abundance (genus Oscillospira id.2064)	20.572
rs72866977	A	C	A	C	-0.130569	0.0480863	6	56295685	0.112419	0.0302923	6	56160483	0.0281674	5.62704e-06	14306	ebi-a-GCST90017037	Gut microbiota abundance (genus Oscillospira id.2064)	21.4875
rs751183	C	T	C	T	0.0774322	-0.0275746	1	76337408	0.192007	0.0211354	1	76803093	0.0172216	6.85125e-06	14306	ebi-a-GCST90017037	Gut microbiota abundance (genus Oscillospira id.2064)	20.216
rs8076323	A	G	A	G	0.0715392	-0.0053799	17	14978543	0.756815	0.0173732	17	14881860	0.0156539	5.61319e-06	14306	ebi-a-GCST90017037	Gut microbiota abundance (genus Oscillospira id.2064)	20.8854
rs12404911	C	T	C	T	0.140717	-0.00896538	1	239955143	0.669522	0.0210058	1	240118443	0.0304142	2.79892e-06	14306	ebi-a-GCST90016977	Gut microbiota abundance (genus Catenibacterium id.2153)	21.4062
rs212393	A	G	A	G	0.135254	-0.00420536	6	159064710	0.834957	0.0201843	6	159485742	0.0286209	3.62485e-06	14306	ebi-a-GCST90016977	Gut microbiota abundance (genus Catenibacterium id.2153)	22.3323
rs73128290	A	G	A	G	0.129726	0.0274727	7	57296613	0.121314	0.0177325	7	57364320	0.0284563	4.29368e-06	14306	ebi-a-GCST90016977	Gut microbiota abundance (genus Catenibacterium id.2153)	20.7825
rs7742829	C	T	C	T	0.11411	0.0592717	6	104641790	0.000294212	0.0163718	6	105089665	0.0251099	5.60725e-06	14306	ebi-a-GCST90016977	Gut microbiota abundance (genus Catenibacterium id.2153)	20.6518
rs12406309	A	C	A	C	-0.063193	0.00183992	1	107531823	0.925332	0.019632	1	108074445	0.0142275	9.78949e-06	14306	ebi-a-GCST90017063	Gut microbiota abundance (genus Ruminococcus2 id.11374)	19.7279
rs12986628	T	C	T	C	-0.0665937	-0.0302982	2	237194796	0.140718	0.0205673	2	238103439	0.0140168	2.142e-06	14306	ebi-a-GCST90017063	Gut microbiota abundance (genus Ruminococcus2 id.11374)	22.5719
rs1819812	G	T	G	T	0.0842356	0.0823314	7	151738636	0.0223146	0.0360318	7	151435722	0.0184893	5.28433e-06	14306	ebi-a-GCST90017063	Gut microbiota abundance (genus Ruminococcus2 id.11374)	20.7563
rs2368224	T	G	T	G	0.199648	0.0238039	2	181791689	0.529726	0.0378786	2	182656416	0.0438453	3.62928e-06	14306	ebi-a-GCST90017063	Gut microbiota abundance (genus Ruminococcus2 id.11374)	20.734
rs2846589	T	G	T	G	-0.0522093	-0.0304254	18	862476	0.0669854	0.0166098	18	862477	0.0116382	7.58892e-06	14306	ebi-a-GCST90017063	Gut microbiota abundance (genus Ruminococcus2 id.11374)	20.1245
rs2997412	G	A	G	A	0.0568439	0.00429277	13	61493648	0.813964	0.0182426	13	62067781	0.0122325	4.22114e-06	14306	ebi-a-GCST90017063	Gut microbiota abundance (genus Ruminococcus2 id.11374)	21.5942
rs4400279	A	G	A	G	0.0546114	0.0200616	7	16764953	0.248689	0.0173914	7	16804578	0.0120077	5.79923e-06	14306	ebi-a-GCST90017063	Gut microbiota abundance (genus Ruminococcus2 id.11374)	20.6846
rs4799823	C	T	C	T	0.0837001	2.28991e-05	18	35876464	0.999132	0.0210412	18	33456427	0.0182263	5.40132e-06	14306	ebi-a-GCST90017063	Gut microbiota abundance (genus Ruminococcus2 id.11374)	21.0889
rs55707116	C	A	C	A	0.0865522	-0.00158418	9	77304469	0.959416	0.0311313	9	79919385	0.0189141	8.0059e-06	14306	ebi-a-GCST90017063	Gut microbiota abundance (genus Ruminococcus2 id.11374)	20.9404
rs58681734	A	G	A	G	0.0723875	-0.0117827	9	134666044	0.55463	0.0199424	9	137557890	0.0160787	4.18177e-06	14306	ebi-a-GCST90017063	Gut microbiota abundance (genus Ruminococcus2 id.11374)	20.2687
rs61791565	T	C	T	C	-0.0523503	-0.00395783	4	24653840	0.808797	0.0163562	4	24655463	0.0117119	6.78938e-06	14306	ebi-a-GCST90017063	Gut microbiota abundance (genus Ruminococcus2 id.11374)	19.9795
rs75140805	T	G	T	G	0.0836825	0.0030599	11	12127041	0.886137	0.0213689	11	12148588	0.0176445	3.95294e-06	14306	ebi-a-GCST90017063	Gut microbiota abundance (genus Ruminococcus2 id.11374)	22.4932
rs7635831	G	A	G	A	0.0618344	-0.00859537	3	173323134	0.611599	0.0169269	3	173040924	0.0129031	1.98052e-06	14306	ebi-a-GCST90017063	Gut microbiota abundance (genus Ruminococcus2 id.11374)	22.9653
rs7693984	G	A	G	A	-0.102822	0.0145469	4	4266595	0.71435	0.0397435	4	4268322	0.0235087	9.42128e-06	14306	ebi-a-GCST90017063	Gut microbiota abundance (genus Ruminococcus2 id.11374)	19.13
rs78120384	A	G	A	G	-0.192815	0.000703489	3	106945516	0.980153	0.0282784	3	106664363	0.0392045	3.31184e-07	14306	ebi-a-GCST90017063	Gut microbiota abundance (genus Ruminococcus2 id.11374)	24.1885
rs12513188	G	A	G	A	0.0903906	-0.00679518	4	70135074	0.71208	0.0184119	4	71000791	0.0195276	4.65479e-06	14306	ebi-a-GCST90017014	Gut microbiota abundance (genus Holdemanella id.11393)	21.4264
rs17586763	T	C	T	C	-0.227285	-0.00358478	13	50357927	0.923018	0.0370969	13	50932063	0.0510135	7.71951e-06	14306	ebi-a-GCST90017014	Gut microbiota abundance (genus Holdemanella id.11393)	19.8505
rs1926302	G	A	G	A	-0.107972	0.0279607	1	64687657	0.153739	0.0196016	1	65153340	0.0231421	7.50136e-06	14306	ebi-a-GCST90017014	Gut microbiota abundance (genus Holdemanella id.11393)	21.7679
rs34187114	C	A	C	A	-0.104505	0.0266	8	137611390	0.30486	0.0259242	8	138623633	0.022601	5.13499e-06	14306	ebi-a-GCST90017014	Gut microbiota abundance (genus Holdemanella id.11393)	21.3805
rs35228298	G	A	G	A	0.0934832	-0.014439	3	85343732	0.516559	0.0222598	3	85392882	0.0202886	7.29844e-06	14306	ebi-a-GCST90017014	Gut microbiota abundance (genus Holdemanella id.11393)	21.2306
rs4541991	T	C	T	C	-0.0927334	-0.0119185	9	102242553	0.493782	0.017417	9	105004835	0.0194435	2.10092e-06	14306	ebi-a-GCST90017014	Gut microbiota abundance (genus Holdemanella id.11393)	22.747
rs607782	C	T	C	T	0.0854214	-0.0200171	6	4148375	0.236349	0.016904	6	4148609	0.0172515	7.19449e-07	14306	ebi-a-GCST90017014	Gut microbiota abundance (genus Holdemanella id.11393)	24.5177
rs62113381	T	C	T	C	-0.105447	-0.0168045	19	7603339	0.486944	0.0241729	19	7668225	0.0232029	5.53886e-06	14306	ebi-a-GCST90017014	Gut microbiota abundance (genus Holdemanella id.11393)	20.653
rs73011279	T	C	T	C	-0.0961669	-0.00488368	19	14909283	0.800622	0.0193381	19	15020095	0.0199336	1.36044e-06	14306	ebi-a-GCST90017014	Gut microbiota abundance (genus Holdemanella id.11393)	23.2745
rs75764681	T	C	T	C	-0.283103	0.017099	10	4452438	0.663901	0.0393503	10	4494630	0.0598999	1.94272e-06	14306	ebi-a-GCST90017014	Gut microbiota abundance (genus Holdemanella id.11393)	22.3376
rs8113760	G	A	G	A	0.078999	0.00149982	19	43347783	0.932361	0.017671	19	43851935	0.01734	4.62392e-06	14306	ebi-a-GCST90017014	Gut microbiota abundance (genus Holdemanella id.11393)	20.7561
rs12501673	A	G	A	G	0.116395	-0.0101287	4	162909364	0.583238	0.0184608	4	163830516	0.0262253	6.28985e-06	14306	ebi-a-GCST90017046	Gut microbiota abundance (genus Rikenellaceae RC9 gut group id.11191)	19.6983
rs17032291	T	C	T	C	-0.169579	-0.000934268	4	154944519	0.97004	0.0248754	4	155865671	0.0368251	6.60998e-06	14306	ebi-a-GCST90017046	Gut microbiota abundance (genus Rikenellaceae RC9 gut group id.11191)	21.2059
rs17582787	A	G	A	G	-0.157739	0.00108135	4	148641486	0.96057	0.0218728	4	149562638	0.0339924	3.55378e-06	14306	ebi-a-GCST90017046	Gut microbiota abundance (genus Rikenellaceae RC9 gut group id.11191)	21.5335
rs2074881	T	C	T	C	-0.142236	0.0511555	19	1970022	0.0338946	0.0241148	19	1970021	0.032391	9.44778e-06	14306	ebi-a-GCST90017046	Gut microbiota abundance (genus Rikenellaceae RC9 gut group id.11191)	19.2828
rs2900503	T	G	T	G	0.172329	0.0296541	9	109895263	0.18208	0.0222231	9	112657543	0.0326671	1.55282e-07	14306	ebi-a-GCST90017046	Gut microbiota abundance (genus Rikenellaceae RC9 gut group id.11191)	27.8289
rs2998141	C	T	C	T	0.136346	0.0111318	10	133196694	0.563595	0.0192755	10	135010198	0.0293073	4.42374e-06	14306	ebi-a-GCST90017046	Gut microbiota abundance (genus Rikenellaceae RC9 gut group id.11191)	21.6438
rs4270579	A	G	A	G	0.118021	-0.00130344	4	83777035	0.940344	0.017417	4	84698188	0.0271041	5.45645e-06	14306	ebi-a-GCST90017046	Gut microbiota abundance (genus Rikenellaceae RC9 gut group id.11191)	18.9604
rs4717843	G	T	G	T	-0.119376	0.00824304	7	73920657	0.6142	0.0163524	7	73334987	0.0260548	4.71726e-06	14306	ebi-a-GCST90017046	Gut microbiota abundance (genus Rikenellaceae RC9 gut group id.11191)	20.9922
rs7712231	A	G	A	G	0.156284	0.00831406	5	31406178	0.729572	0.0240503	5	31406285	0.0350462	7.9704e-06	14306	ebi-a-GCST90017046	Gut microbiota abundance (genus Rikenellaceae RC9 gut group id.11191)	19.886
rs80309088	G	A	G	A	0.17405	-0.0252427	6	165255243	0.313751	0.0250577	6	165668732	0.0383423	4.55638e-06	14306	ebi-a-GCST90017046	Gut microbiota abundance (genus Rikenellaceae RC9 gut group id.11191)	20.6059
rs9887954	G	A	G	A	-0.114849	-0.0272823	1	164831636	0.0999655	0.0165848	1	164800873	0.0249013	4.80806e-06	14306	ebi-a-GCST90017046	Gut microbiota abundance (genus Rikenellaceae RC9 gut group id.11191)	21.2721
rs12508214	C	T	C	T	-0.0774649	-0.015884	4	7425210	0.360515	0.0173712	4	7426937	0.0168937	4.75488e-06	14306	ebi-a-GCST90017057	Gut microbiota abundance (genus Ruminococcaceae UCG009 id.11366)	21.0262
rs138460696	A	G	A	G	0.139274	0.0345907	2	66169644	0.264483	0.0309992	2	66396776	0.0315794	9.80844e-06	14306	ebi-a-GCST90017057	Gut microbiota abundance (genus Ruminococcaceae UCG009 id.11366)	19.4506
rs1550196	A	G	A	G	-0.130842	-0.0234452	17	34459936	0.389411	0.0272402	17	32786955	0.0262478	1.13287e-06	14306	ebi-a-GCST90017057	Gut microbiota abundance (genus Ruminococcaceae UCG009 id.11366)	24.849
rs2058609	G	A	G	A	-0.0816464	-0.0139135	12	12817858	0.445259	0.0182271	12	12970792	0.017472	3.12486e-06	14306	ebi-a-GCST90017057	Gut microbiota abundance (genus Ruminococcaceae UCG009 id.11366)	21.8368
rs2192926	A	G	A	G	-0.089048	-0.0099092	2	75285542	0.567554	0.0173341	2	75512668	0.0192989	4.87742e-06	14306	ebi-a-GCST90017057	Gut microbiota abundance (genus Ruminococcaceae UCG009 id.11366)	21.2904
rs4079028	C	T	C	T	0.0915623	-0.00186884	1	202329957	0.921753	0.0190259	1	202299085	0.019936	3.28246e-06	14306	ebi-a-GCST90017057	Gut microbiota abundance (genus Ruminococcaceae UCG009 id.11366)	21.0939
rs4708333	T	G	T	G	-0.084033	0.00438299	6	77396984	0.799211	0.0172309	6	78106701	0.0174757	1.56246e-06	14306	ebi-a-GCST90017057	Gut microbiota abundance (genus Ruminococcaceae UCG009 id.11366)	23.1223
rs6952765	G	A	G	A	0.0732099	0.0253126	7	31962098	0.148484	0.0175185	7	32001710	0.0166777	8.13055e-06	14306	ebi-a-GCST90017057	Gut microbiota abundance (genus Ruminococcaceae UCG009 id.11366)	19.2694
rs758191	T	G	T	G	0.17702	0.00611988	16	1929830	0.823996	0.0275164	16	1979831	0.0375113	9.0099e-06	14306	ebi-a-GCST90017057	Gut microbiota abundance (genus Ruminococcaceae UCG009 id.11366)	22.27
rs78410648	A	G	A	G	0.120989	-0.0215769	19	51896148	0.41068	0.026227	19	52399401	0.0277317	9.67208e-06	14306	ebi-a-GCST90017057	Gut microbiota abundance (genus Ruminococcaceae UCG009 id.11366)	19.0344
rs9558661	T	C	T	C	-0.0897823	-0.00406693	13	105997744	0.841417	0.0203263	13	106650093	0.0200739	7.00842e-06	14306	ebi-a-GCST90017057	Gut microbiota abundance (genus Ruminococcaceae UCG009 id.11366)	20.0041
rs12555298	G	A	G	A	0.0974327	0.0479563	9	107727270	0.0262966	0.0215844	9	110489551	0.0219351	8.0863e-06	14306	ebi-a-GCST90017112	Gut microbiota abundance (phylum Cyanobacteria id.1500)	19.7301
rs2585223	T	C	T	C	0.111364	0.0084882	15	100340683	0.733056	0.0248875	15	100880888	0.0247743	8.85727e-06	14306	ebi-a-GCST90017112	Gut microbiota abundance (phylum Cyanobacteria id.1500)	20.2063
rs584122	T	C	T	C	0.151774	0.0403203	6	48320720	0.242658	0.0345099	6	48288456	0.0326827	4.22776e-06	14306	ebi-a-GCST90017112	Gut microbiota abundance (phylum Cyanobacteria id.1500)	21.5655
rs61972390	T	C	T	C	0.107346	0.0325344	13	99914504	0.17291	0.0238712	13	100566758	0.0242469	9.11381e-06	14306	ebi-a-GCST90017112	Gut microbiota abundance (phylum Cyanobacteria id.1500)	19.6001
rs7148504	T	G	T	G	-0.0800404	-0.0111534	14	99701961	0.501265	0.0165849	14	100168298	0.0176621	6.62384e-06	14306	ebi-a-GCST90017112	Gut microbiota abundance (phylum Cyanobacteria id.1500)	20.5368
rs76531781	T	C	T	C	-0.231868	-0.0336067	7	21608117	0.420081	0.0416812	7	21647735	0.0493393	2.87336e-06	14306	ebi-a-GCST90017112	Gut microbiota abundance (phylum Cyanobacteria id.1500)	22.0849
rs789068	G	A	G	A	-0.111385	0.0226366	18	1008238	0.332822	0.0233742	18	1008239	0.0212922	1.5717e-07	14306	ebi-a-GCST90017112	Gut microbiota abundance (phylum Cyanobacteria id.1500)	27.3661
rs9864379	T	C	T	C	-0.138933	-0.028499	3	14265449	0.212225	0.0228454	3	14306949	0.0268045	2.03334e-07	14306	ebi-a-GCST90017112	Gut microbiota abundance (phylum Cyanobacteria id.1500)	26.8655
rs12597105	A	G	A	G	-0.0670855	0.0298725	16	5183940	0.149231	0.0207124	16	5233941	0.0144415	4.87304e-06	14306	ebi-a-GCST90017058	Gut microbiota abundance (genus Ruminococcaceae UCG010 id.11367)	21.5791
rs2820282	C	A	C	A	0.0592304	0.0235481	6	104280743	0.158723	0.0167082	6	104728618	0.0125917	2.85384e-06	14306	ebi-a-GCST90017058	Gut microbiota abundance (genus Ruminococcaceae UCG010 id.11367)	22.1269
rs682403	A	G	A	G	-0.0588161	0.0106316	9	133093170	0.514021	0.0162915	9	135968557	0.0124671	2.36537e-06	14306	ebi-a-GCST90017058	Gut microbiota abundance (genus Ruminococcaceae UCG010 id.11367)	22.2567
rs6958419	C	T	C	T	-0.0585718	0.0103684	7	16310239	0.525946	0.0163486	7	16349864	0.0124994	2.84165e-06	14306	ebi-a-GCST90017058	Gut microbiota abundance (genus Ruminococcaceae UCG010 id.11367)	21.9583
rs73218807	G	A	G	A	-0.166211	0.00116393	4	31055860	0.968952	0.0299038	4	31057482	0.0367938	6.43028e-06	14306	ebi-a-GCST90017058	Gut microbiota abundance (genus Ruminococcaceae UCG010 id.11367)	20.4066
rs7441445	T	C	T	C	0.05695	0.0207769	4	40705781	0.204138	0.0163616	4	40707798	0.0126502	6.8019e-06	14306	ebi-a-GCST90017058	Gut microbiota abundance (genus Ruminococcaceae UCG010 id.11367)	20.2671
rs1882878	A	G	A	G	-0.0768966	-0.0137731	21	28638351	0.439189	0.0178048	21	30010673	0.0163908	2.98092e-06	14306	ebi-a-GCST90017088	Gut microbiota abundance (genus Veillonella id.2198)	22.0097
rs2013594	C	T	C	T	0.0720698	-0.0104375	11	44280604	0.530319	0.016633	11	44302154	0.0155153	3.42129e-06	14306	ebi-a-GCST90017088	Gut microbiota abundance (genus Veillonella id.2198)	21.5768
rs55807413	A	G	A	G	0.107329	0.00892925	11	2935553	0.742932	0.0272256	11	2956783	0.0237633	5.5143e-06	14306	ebi-a-GCST90017088	Gut microbiota abundance (genus Veillonella id.2198)	20.3996
rs62376424	C	T	C	T	-0.0762216	-0.00467324	5	120578590	0.792102	0.0177297	5	119914285	0.0163499	3.65452e-06	14306	ebi-a-GCST90017088	Gut microbiota abundance (genus Veillonella id.2198)	21.7333
rs6656807	G	A	G	A	-0.0703062	-0.0182572	1	178975908	0.279736	0.0168905	1	178945043	0.0153954	5.49693e-06	14306	ebi-a-GCST90017088	Gut microbiota abundance (genus Veillonella id.2198)	20.8548
rs742016	A	G	A	G	-0.0688571	-0.0082888	22	45208919	0.631123	0.0172631	22	45604800	0.0149769	4.65693e-06	14306	ebi-a-GCST90017088	Gut microbiota abundance (genus Veillonella id.2198)	21.1375
rs12693845	C	T	C	T	-0.0805447	0.0280108	2	198447960	0.0945823	0.0167558	2	199312684	0.0177429	8.96314e-06	14306	ebi-a-GCST90017030	Gut microbiota abundance (genus Lactobacillus id.1837)	20.6075
rs1530559	G	A	G	A	0.0804001	0.0173436	2	134998059	0.291818	0.0164528	2	135755629	0.0178207	4.93106e-06	14306	ebi-a-GCST90017030	Gut microbiota abundance (genus Lactobacillus id.1837)	20.3547
rs16861661	G	A	G	A	-0.183147	0.0212349	1	18174965	0.519996	0.0330068	1	18501459	0.038148	1.27809e-06	14306	ebi-a-GCST90017030	Gut microbiota abundance (genus Lactobacillus id.1837)	23.0492
[truncated: 93 more rows]

## Sheet: Supplementary Table 2
SNP	effect_allele.exposure	other_allele.exposure	effect_allele.outcome	other_allele.outcome	beta.exposure	beta.outcome	eaf.exposure	eaf.outcome	palindromic	chr.outcome	pos.outcome	pval.outcome	se.outcome	chr.exposure	pos.exposure	se.exposure	pval.exposure	id.exposure	exposure	F.Statistics
rs10000291	T	C	T	C	0.0954508	0.0158651	0.377733	0.393377	FALSE	4	170113591	0.341828	0.0166903	4	170113591	0.0151521	2.98559e-10	GCST90200184	3-formylindole levels	39.6838
rs10122433	C	A	C	A	-0.259688	0.00210304	0.0271271	0.0104036	FALSE	9	128815109	0.979109	0.080311	9	128815109	0.0450082	7.93693e-09	GCST90200184	3-formylindole levels	33.2905
rs10839612	T	C	T	C	0.0651796	0.0201267	0.51448	0.563658	FALSE	11	6761207	0.219815	0.0164029	11	6761207	0.0145466	7.4379e-06	GCST90200184	3-formylindole levels	20.0771
rs11056372	A	G	A	G	-0.165652	0.0308699	0.0441194	0.0541283	FALSE	12	15149903	0.393642	0.0361885	12	15149903	0.035379	2.83795e-06	GCST90200184	3-formylindole levels	21.9231
rs11544968	C	T	C	T	-0.179475	0.0635434	0.0487687	0.0715656	FALSE	9	129042506	0.0449438	0.0316896	9	129042506	0.0335167	8.56607e-08	GCST90200184	3-formylindole levels	28.6738
rs11647808	A	C	A	C	0.177857	-0.0444633	0.0790336	0.0577987	FALSE	16	58736977	0.204572	0.0350482	16	58736977	0.026839	3.42996e-11	GCST90200184	3-formylindole levels	43.9146
rs1165169	G	T	G	T	-0.0825301	0.0123516	0.248393	0.225809	FALSE	6	25859058	0.525801	0.0194689	6	25859058	0.0169022	1.04583e-06	GCST90200184	3-formylindole levels	23.8418
rs1165211	C	T	C	T	0.0995025	0.0111642	0.301662	0.403228	FALSE	6	25800694	0.500875	0.0165859	6	25800694	0.015874	3.65099e-10	GCST90200184	3-formylindole levels	39.2912
rs117011550	C	T	C	T	-0.125955	-0.0357285	0.095446	0.0909974	FALSE	22	24043905	0.20768	0.0283566	22	24043905	0.0250456	4.92955e-07	GCST90200184	3-formylindole levels	25.2911
rs1230319	G	A	G	A	-0.198879	0.0678065	0.971829	0.992417	FALSE	6	163477765	0.475599	0.095047	6	163477765	0.0448536	9.25219e-06	GCST90200184	3-formylindole levels	19.66
rs13220495	T	C	T	C	-0.11514	0.0547104	0.0870224	0.0498538	FALSE	6	26441412	0.148138	0.037832	6	26441412	0.0256205	6.98831e-06	GCST90200184	3-formylindole levels	20.1966
rs139251025	C	A	C	A	-0.292847	0.0429183	0.0139501	0.0179334	FALSE	8	122442778	0.490525	0.0622478	8	122442778	0.0623612	2.65317e-06	GCST90200184	3-formylindole levels	22.0522
rs142281677	A	G	A	G	-0.2449	-0.0256922	0.0346106	0.0191098	FALSE	22	23941514	0.677696	0.0618183	22	23941514	0.0397549	7.26302e-10	GCST90200184	3-formylindole levels	37.9486
rs142401838	T	C	T	C	-0.388349	0.211447	0.0133641	0.00423873	FALSE	9	128859100	0.0896107	0.124567	9	128859100	0.0630848	7.46111e-10	GCST90200184	3-formylindole levels	37.8961
rs142582686	T	G	T	G	0.167542	0.0164029	0.0429182	0.0385792	FALSE	10	101005147	0.705068	0.0433381	10	101005147	0.0362843	3.88428e-06	GCST90200184	3-formylindole levels	21.3211
rs1431143	G	A	G	A	0.0730795	-0.00140025	0.708171	0.658345	FALSE	1	190966147	0.934917	0.0171473	1	190966147	0.0159185	4.41412e-06	GCST90200184	3-formylindole levels	21.0759
rs143393480	T	G	T	G	0.376117	0.0595845	0.00916262	0.00925424	FALSE	18	58422626	0.478933	0.0841566	18	58422626	0.0765881	9.06562e-07	GCST90200184	3-formylindole levels	24.117
rs148958350	A	G	A	G	0.319833	-0.0628145	0.0103175	0.00476817	FALSE	22	23861951	0.596042	0.118495	22	23861951	0.0716378	8.02226e-06	GCST90200184	3-formylindole levels	19.9325
rs150499543	T	C	T	C	-0.354584	0.0535941	0.00844266	0.00874722	FALSE	9	128848630	0.53858	0.0871502	9	128848630	0.0797882	8.82763e-06	GCST90200184	3-formylindole levels	19.7497
rs1627257	T	C	T	C	-0.0723306	0.00810938	0.513835	0.497251	FALSE	16	58763764	0.618006	0.0162618	16	58763764	0.0145502	6.65783e-07	GCST90200184	3-formylindole levels	24.7119
rs17455218	A	G	A	G	-0.0766749	-0.00881124	0.373856	0.365719	FALSE	9	128934919	0.600955	0.0168466	9	128934919	0.0149442	2.88616e-07	GCST90200184	3-formylindole levels	26.3246
rs182215158	C	T	C	T	0.332045	0.270792	0.0112887	0.0032576	FALSE	3	119331046	0.0677485	0.148243	3	119331046	0.0693486	1.68409e-06	GCST90200184	3-formylindole levels	22.9255
rs183093330	C	G	C	G	-0.24651	-0.0630591	0.0251754	0.0392466	TRUE	22	23970509	0.132853	0.0419569	22	23970509	0.046824	1.40497e-07	GCST90200184	3-formylindole levels	27.7161
rs183581402	G	A	G	A	0.214721	-0.0611958	0.0237342	0.0126359	FALSE	2	233614120	0.403046	0.0731838	2	233614120	0.0478784	7.3014e-06	GCST90200184	3-formylindole levels	20.1127
rs2517664	T	C	T	C	-0.0940444	0.0592628	0.167234	0.120661	FALSE	6	30105482	0.019106	0.0252887	6	30105482	0.0194602	1.34728e-06	GCST90200184	3-formylindole levels	23.3545
rs2977995	G	A	G	A	0.275053	-0.00275158	0.747545	0.823123	FALSE	9	128821966	0.897518	0.0213637	9	128821966	0.0164742	1.403e-62	GCST90200184	3-formylindole levels	278.756
rs3131337	C	G	C	G	-0.123015	0.0300546	0.106026	0.0573546	TRUE	6	28828294	0.393707	0.0352376	6	28828294	0.0232473	1.21245e-07	GCST90200184	3-formylindole levels	28.0008
rs34383331	A	T	A	T	0.195442	-0.0132066	0.16172	0.211366	TRUE	22	23895892	0.506805	0.0198948	22	23895892	0.019527	1.3943e-23	GCST90200184	3-formylindole levels	100.176
rs34396849	C	A	C	A	-0.136057	0.0719626	0.0929654	0.0508271	FALSE	6	28283178	0.0543738	0.0374057	6	28283178	0.0248241	4.23326e-08	GCST90200184	3-formylindole levels	30.0396
[truncated: 43,734 more rows]

## Sheet: Supplementary Table 3
id.exposure	id.outcome	outcome	exposure	method	nsnp	b	se	pval	fdr(IVW)	lo_ci	up_ci	or	or_lci95	or_uci95
[truncated: 963 more rows]

[truncated: 9 more sheets: Supplementary Table 4, Supplementary Table 5, Supplementary Table 6, Supplementary Table 7, Supplementary Table 8, Supplementary Table 9, Supplementary Table 10, Supplementary Table 11, Supplementary Table 12]
